# Supplementary material for: 4-Bromo-2-[1-(4-eth­oxy­phen­yl)-1-methyl­eth­yl]-1-methyl­benzene
Source: Acta Crystallogr Sect E Struct Rep Online. 2010 Dec 4;67(Pt 1):o21. doi: 10.1107/S1600536810049445 (PMC3050309; doi:10.1107/S1600536810049445)
Supplement: Supplementary file 1 [file e-67-00o21-sup1.cif]

##############################################################################
###                                                                        ###
###        Electronic paper (Acta Crystallographica Section E)             ###
###                                                                        ###
##############################################################################
#                                                                            #
# This CIF contains the data in a paper accepted for publication in Acta     #
# Crystallographica Section E. It conforms to the requirements of Notes      #
# for Authors for Section E, and has been peer reviewed under the auspices   #
# of the IUCr Commission on Journals.                                        #
#                                                                            #
# Full details of the Crystallographic Information File format               #
# are given in the paper "The Crystallographic Information File (CIF):       #
# a New Standard Archive File for Crystallography" by S. R. Hall, F. H.      #
# Allen and I. D. Brown [Acta Cryst. (1991), A47, 655-685].                  #
#                                                                            #
# The current version of the core CIF dictionary is obtainable from          #
# ftp://ftp.iucr.org/pub/cif_core.dic. The current version number is 2.4.    #
#                                                                            #
# Software is freely available for graphical display of the structure(s) in  #
# this CIF.  For information consult the CIF home page http://www.iucr.org/  #
# cif/home.html                                                              #
#                                                                            #
# This file may be used for bona fide research purposes within the           #
# scientific community so long as proper attribution is given to the journal # 
# article from which it was obtained.                                        #
#                                                                            #
##############################################################################
                                             
data_I
_audit_creation_method     SHELXL-97
_chemical_name_systematic
;
4-Bromo-2-[1-(4-ethoxyphenyl)-1-methylethyl]-1-methylbenzene
;
_chemical_name_common     ?
_chemical_formula_moiety     'C18 H21 Br O'
_chemical_formula_sum     'C18 H21 Br O'
_chemical_formula_iupac     'C18 H21 Br O'
_chemical_formula_weight     333.26
_chemical_melting_point     ?
_symmetry_cell_setting     monoclinic
_symmetry_space_group_name_H-M     'P 21/n'
_symmetry_space_group_name_Hall     '-P 2yn'
loop_
    _symmetry_equiv_pos_as_xyz
    'x, y, z'
    '-x+1/2, y+1/2, -z+1/2'
    '-x, -y, -z'
    'x-1/2, -y-1/2, z-1/2'
_cell_length_a     11.164(2)
_cell_length_b     9.5142(19)
_cell_length_c     16.135(3)
_cell_angle_alpha     90.00
_cell_angle_beta     110.21(3)
_cell_angle_gamma     90.00
_cell_volume     1608.2(6)
_cell_formula_units_Z     4
_cell_measurement_reflns_used     3726
_cell_measurement_theta_min     2.141
_cell_measurement_theta_max     27.097
_cell_measurement_temperature     293(2)
_exptl_crystal_description     prism
_exptl_crystal_colour     colorless
_exptl_crystal_size_max     0.20
_exptl_crystal_size_mid     0.16
_exptl_crystal_size_min     0.08
_exptl_crystal_density_diffrn     1.376
_exptl_crystal_density_meas     ?
_exptl_crystal_density_method     'not measured'
_exptl_crystal_F_000     688
_exptl_absorpt_coefficient_mu     2.550
_exptl_absorpt_correction_type     multi-scan
_exptl_absorpt_process_details     '(CystalClear; Rigaku, 2005)'
_exptl_absorpt_correction_T_min     0.6295
_exptl_absorpt_correction_T_max     0.8220
_exptl_special_details
;
;
_diffrn_ambient_temperature     293(2)
_diffrn_radiation_type     MoK\a
_diffrn_radiation_wavelength     0.71073
_diffrn_radiation_source     'rotating anode'
_diffrn_radiation_monochromator     confocal
_diffrn_measurement_device_type     'Rigaku Saturn'
_diffrn_measurement_method     \w
_diffrn_detector_area_resol_mean     ?
_diffrn_reflns_number     13056
_diffrn_reflns_av_R_equivalents     0.0541
_diffrn_reflns_av_sigmaI/netI     0.0447
_diffrn_reflns_theta_min     1.94
_diffrn_reflns_theta_max     25.02
_diffrn_reflns_theta_full     25.02
_diffrn_measured_fraction_theta_max     0.998
_diffrn_measured_fraction_theta_full     0.998
_diffrn_reflns_limit_h_min     -13
_diffrn_reflns_limit_h_max     12
_diffrn_reflns_limit_k_min     -11
_diffrn_reflns_limit_k_max     11
_diffrn_reflns_limit_l_min     -17
_diffrn_reflns_limit_l_max     19
_diffrn_standards_number     0
_diffrn_standards_interval_count     0
_diffrn_standards_interval_time     0
_diffrn_standards_decay_%     0
_refine_special_details
;
Refinement of <i>F</i>^2^ against ALL reflections. The weighted <i>R</i>-factor
<i>wR</i> and goodness of fit <i>S</i> are based on <i>F</i>^2^, conventional
<i>R</i>-factors <i>R</i> are based on <i>F</i>, with <i>F</i> set to zero for
negative <i>F</i>^2^. The threshold expression of <i>F</i>^2^ >
\s(<i>F</i>^2^) is used only for calculating <i>R</i>-factors(gt) <i>etc</i>.
and is not relevant to the choice of reflections for refinement.
<i>R</i>-factors based on <i>F</i>^2^ are statistically about twice as large
as those based on <i>F</i>, and <i>R</i>- factors based on ALL data will be
even larger.
;
_reflns_number_total     2839
_reflns_number_gt     2101
_reflns_threshold_expression     I>2sigma(I)
_refine_ls_structure_factor_coef     Fsqd
_refine_ls_matrix_type     full
_refine_ls_R_factor_all     0.0723
_refine_ls_R_factor_gt     0.0509
_refine_ls_wR_factor_gt     0.1185
_refine_ls_wR_factor_ref     0.1301
_refine_ls_goodness_of_fit_ref     1.048
_refine_ls_restrained_S_all     1.048
_refine_ls_number_reflns     2839
_refine_ls_number_parameters     186
_refine_ls_number_restraints     0
_refine_ls_hydrogen_treatment     constr
_refine_ls_weighting_scheme     calc
_refine_ls_weighting_details
                 'calc w=1/[\s^2^(Fo^2^)+(0.0700P)^2^] where P=(Fo^2^+2Fc^2^)/3'
_atom_sites_solution_hydrogens     geom
_atom_sites_solution_primary     direct
_atom_sites_solution_secondary     difmap
_refine_ls_shift/su_max     0.001
_refine_ls_shift/su_mean     0.000
_refine_diff_density_max     0.524
_refine_diff_density_min     -0.393
_refine_ls_extinction_method     'SHELXTL (Sheldrick, 2008)'
_refine_ls_extinction_coef     0.026(2)
_refine_ls_extinction_expression
                                  'Fc^*^=kFc[1+0.001xFc^2^\l^3^/sin(2\q)]^-1/4^'
loop_
    _atom_type_symbol
    _atom_type_description
    _atom_type_scat_dispersion_real
    _atom_type_scat_dispersion_imag
    _atom_type_scat_source
    'C' 'C' 0.0033 0.0016
                         'International Tables Vol C Tables 4.2.6.8 and 6.1.1.4'
    'H' 'H' 0.0000 0.0000
                         'International Tables Vol C Tables 4.2.6.8 and 6.1.1.4'
    'O' 'O' 0.0106 0.0060
                         'International Tables Vol C Tables 4.2.6.8 and 6.1.1.4'
    'Br' 'Br' -0.2901 2.4595
                         'International Tables Vol C Tables 4.2.6.8 and 6.1.1.4'
_computing_data_collection     'CrystalClear (Rigaku, 2005)'
_computing_cell_refinement     'CrystalClear (Rigaku, 2005)'
_computing_data_reduction     'CrystalClear (Rigaku, 2005)'
_computing_structure_solution     'SHELXTL (Sheldrick, 2008)'
_computing_structure_refinement     'SHELXTL (Sheldrick, 2008)'
_computing_molecular_graphics     'SHELXTL (Sheldrick, 2008)'
_computing_publication_material     'SHELXTL (Sheldrick, 2008)'
loop_
    _atom_site_type_symbol
    _atom_site_label
    _atom_site_fract_x
    _atom_site_fract_y
    _atom_site_fract_z
    _atom_site_U_iso_or_equiv
    _atom_site_adp_type
    _atom_site_calc_flag
    _atom_site_refinement_flags
    _atom_site_occupancy
    _atom_site_disorder_assembly
    _atom_site_disorder_group
    Br Br1 0.02586(4) 0.72212(4) 0.15240(3) 0.0665(3) Uani d . 1 . .
    O O1 0.1869(3) -0.2600(3) 0.39327(19) 0.0644(8) Uani d . 1 . .
    C C1 -0.1877(4) 0.1214(4) 0.1522(3) 0.0751(13) Uani d . 1 . .
    H H1A -0.2276 0.0963 0.0912 0.113 Uiso calc R 1 . .
    H H1B -0.2496 0.1180 0.1812 0.113 Uiso calc R 1 . .
    H H1C -0.1198 0.0566 0.1802 0.113 Uiso calc R 1 . .
    C C2 -0.1338(4) 0.2691(4) 0.1586(3) 0.0545(10) Uani d . 1 . .
    C C3 -0.1463(4) 0.3354(5) 0.0805(3) 0.0647(11) Uani d . 1 . .
    H H3 -0.1872 0.2878 0.0279 0.078 Uiso calc R 1 . .
    C C4 -0.1010(4) 0.4700(4) 0.0762(3) 0.0635(11) Uani d . 1 . .
    H H4 -0.1120 0.5129 0.0222 0.076 Uiso calc R 1 . .
    C C5 -0.0388(3) 0.5377(4) 0.1551(2) 0.0497(9) Uani d . 1 . .
    C C6 -0.0249(3) 0.4749(4) 0.2352(2) 0.0491(9) Uani d . 1 . .
    H H6 0.0166 0.5236 0.2872 0.059 Uiso calc R 1 . .
    C C7 -0.0716(3) 0.3405(4) 0.2397(2) 0.0467(8) Uani d . 1 . .
    C C8 -0.0623(4) 0.2769(4) 0.3297(3) 0.0501(9) Uani d . 1 . .
    C C9 -0.1980(4) 0.2698(4) 0.3348(3) 0.0736(13) Uani d . 1 . .
    H H9A -0.2450 0.1953 0.2975 0.110 Uiso calc R 1 . .
    H H9B -0.2410 0.3575 0.3153 0.110 Uiso calc R 1 . .
    H H9C -0.1921 0.2522 0.3946 0.110 Uiso calc R 1 . .
    C C10 0.0203(4) 0.3690(4) 0.4079(3) 0.0723(12) Uani d . 1 . .
    H H10A 0.0296 0.3226 0.4626 0.108 Uiso calc R 1 . .
    H H10B -0.0206 0.4583 0.4062 0.108 Uiso calc R 1 . .
    H H10C 0.1029 0.3831 0.4034 0.108 Uiso calc R 1 . .
    C C11 0.0025(3) 0.1309(4) 0.3436(2) 0.0471(9) Uani d . 1 . .
    C C12 -0.0460(4) 0.0150(4) 0.3738(2) 0.0575(10) Uani d . 1 . .
    H H12 -0.1226 0.0235 0.3843 0.069 Uiso calc R 1 . .
    C C13 0.0171(4) -0.1130(4) 0.3887(3) 0.0628(11) Uani d . 1 . .
    H H13 -0.0187 -0.1895 0.4075 0.075 Uiso calc R 1 . .
    C C14 0.1324(4) -0.1283(4) 0.3759(2) 0.0513(9) Uani d . 1 . .
    C C15 0.1832(3) -0.0141(4) 0.3464(2) 0.0525(9) Uani d . 1 . .
    H H15 0.2603 -0.0225 0.3367 0.063 Uiso calc R 1 . .
    C C16 0.1182(3) 0.1130(4) 0.3314(2) 0.0543(10) Uani d . 1 . .
    H H16 0.1539 0.1893 0.3123 0.065 Uiso calc R 1 . .
    C C17 0.3065(4) -0.2787(4) 0.3818(3) 0.0673(12) Uani d . 1 . .
    H H17A 0.3699 -0.2168 0.4211 0.081 Uiso calc R 1 . .
    H H17B 0.2990 -0.2568 0.3215 0.081 Uiso calc R 1 . .
    C C18 0.3460(4) -0.4312(5) 0.4026(3) 0.0896(15) Uani d . 1 . .
    H H18A 0.3480 -0.4533 0.4611 0.134 Uiso calc R 1 . .
    H H18B 0.4292 -0.4454 0.3991 0.134 Uiso calc R 1 . .
    H H18C 0.2856 -0.4913 0.3608 0.134 Uiso calc R 1 . .
loop_
    _atom_site_aniso_label
    _atom_site_aniso_U_11
    _atom_site_aniso_U_22
    _atom_site_aniso_U_33
    _atom_site_aniso_U_12
    _atom_site_aniso_U_13
    _atom_site_aniso_U_23
    Br1 0.0704(4) 0.0471(3) 0.0812(4) -0.00704(19) 0.0251(3) 0.01185(19)
    O1 0.068(2) 0.0553(17) 0.076(2) 0.0164(13) 0.0322(16) 0.0155(13)
    C1 0.086(3) 0.056(3) 0.068(3) -0.020(2) 0.009(2) -0.001(2)
    C2 0.054(2) 0.042(2) 0.055(2) -0.0056(17) 0.004(2) 0.0034(17)
    C3 0.068(3) 0.055(2) 0.056(2) -0.009(2) 0.003(2) 0.000(2)
    C4 0.063(3) 0.065(3) 0.054(2) 0.001(2) 0.008(2) 0.012(2)
    C5 0.044(2) 0.044(2) 0.061(2) -0.0016(16) 0.0181(18) 0.0061(17)
    C6 0.050(2) 0.046(2) 0.050(2) -0.0002(17) 0.0151(17) 0.0002(16)
    C7 0.0421(19) 0.039(2) 0.058(2) -0.0014(16) 0.0158(17) 0.0028(17)
    C8 0.057(2) 0.041(2) 0.058(2) 0.0041(17) 0.0268(19) 0.0062(16)
    C9 0.079(3) 0.053(3) 0.109(4) 0.014(2) 0.057(3) 0.015(2)
    C10 0.114(4) 0.054(3) 0.053(2) -0.003(2) 0.034(2) -0.0004(19)
    C11 0.053(2) 0.042(2) 0.047(2) -0.0014(17) 0.0175(17) 0.0036(15)
    C12 0.061(2) 0.048(2) 0.073(3) 0.0085(19) 0.037(2) 0.0136(19)
    C13 0.072(3) 0.046(2) 0.080(3) 0.006(2) 0.037(2) 0.018(2)
    C14 0.058(2) 0.049(2) 0.045(2) 0.0076(18) 0.0151(18) 0.0053(16)
    C15 0.043(2) 0.056(2) 0.059(2) 0.0039(18) 0.0194(18) 0.0040(18)
    C16 0.053(2) 0.051(2) 0.057(2) -0.0035(18) 0.0159(19) 0.0081(17)
    C17 0.066(3) 0.059(3) 0.073(3) 0.009(2) 0.020(2) -0.001(2)
    C18 0.082(3) 0.064(3) 0.120(4) 0.024(2) 0.032(3) 0.007(3)
_geom_special_details
;
All e.s.d.'s (except the e.s.d. in the dihedral angle between two l.s. planes)
are estimated using the full covariance matrix. The cell e.s.d.'s are taken
into account individually in the estimation of e.s.d.'s in distances, angles
and torsion angles; correlations between e.s.d.'s in cell parameters are only
used when they are defined by crystal symmetry. An approximate (isotropic)
treatment of cell e.s.d.'s is used for estimating e.s.d.'s involving l.s.
planes.
;
loop_
    _geom_bond_atom_site_label_1
    _geom_bond_atom_site_label_2
    _geom_bond_site_symmetry_2
    _geom_bond_distance
    _geom_bond_publ_flag
    Br1 C5 . 1.904(4) ?
    O1 C14 . 1.379(4) ?
    O1 C17 . 1.421(6) ?
    C1 C2 . 1.518(5) ?
    C1 H1A . 0.9600 ?
    C1 H1B . 0.9600 ?
    C1 H1C . 0.9600 ?
    C2 C3 . 1.373(5) ?
    C2 C7 . 1.423(5) ?
    C3 C4 . 1.388(6) ?
    C3 H3 . 0.9300 ?
    C4 C5 . 1.381(5) ?
    C4 H4 . 0.9300 ?
    C5 C6 . 1.382(5) ?
    C6 C7 . 1.393(5) ?
    C6 H6 . 0.9300 ?
    C7 C8 . 1.543(5) ?
    C8 C11 . 1.545(5) ?
    C8 C9 . 1.546(6) ?
    C8 C10 . 1.552(6) ?
    C9 H9A . 0.9600 ?
    C9 H9B . 0.9600 ?
    C9 H9C . 0.9600 ?
    C10 H10A . 0.9600 ?
    C10 H10B . 0.9600 ?
    C10 H10C . 0.9600 ?
    C11 C16 . 1.384(5) ?
    C11 C12 . 1.389(5) ?
    C12 C13 . 1.386(5) ?
    C12 H12 . 0.9300 ?
    C13 C14 . 1.380(5) ?
    C13 H13 . 0.9300 ?
    C14 C15 . 1.385(5) ?
    C15 C16 . 1.388(5) ?
    C15 H15 . 0.9300 ?
    C16 H16 . 0.9300 ?
    C17 C18 . 1.520(5) ?
    C17 H17A . 0.9700 ?
    C17 H17B . 0.9700 ?
    C18 H18A . 0.9600 ?
    C18 H18B . 0.9600 ?
    C18 H18C . 0.9600 ?
loop_
    _geom_angle_atom_site_label_1
    _geom_angle_atom_site_label_2
    _geom_angle_atom_site_label_3
    _geom_angle_site_symmetry_1
    _geom_angle_site_symmetry_3
    _geom_angle
    _geom_angle_publ_flag
    C14 O1 C17 . . 117.1(3) ?
    C2 C1 H1A . . 109.5 ?
    C2 C1 H1B . . 109.5 ?
    H1A C1 H1B . . 109.5 ?
    C2 C1 H1C . . 109.5 ?
    H1A C1 H1C . . 109.5 ?
    H1B C1 H1C . . 109.5 ?
    C3 C2 C7 . . 119.2(3) ?
    C3 C2 C1 . . 116.8(3) ?
    C7 C2 C1 . . 124.1(3) ?
    C2 C3 C4 . . 123.2(4) ?
    C2 C3 H3 . . 118.4 ?
    C4 C3 H3 . . 118.4 ?
    C5 C4 C3 . . 117.4(3) ?
    C5 C4 H4 . . 121.3 ?
    C3 C4 H4 . . 121.3 ?
    C4 C5 C6 . . 121.3(3) ?
    C4 C5 Br1 . . 118.8(3) ?
    C6 C5 Br1 . . 119.9(3) ?
    C5 C6 C7 . . 121.5(3) ?
    C5 C6 H6 . . 119.3 ?
    C7 C6 H6 . . 119.3 ?
    C6 C7 C2 . . 117.6(3) ?
    C6 C7 C8 . . 120.3(3) ?
    C2 C7 C8 . . 122.0(3) ?
    C7 C8 C11 . . 111.5(3) ?
    C7 C8 C9 . . 108.5(3) ?
    C11 C8 C9 . . 111.8(3) ?
    C7 C8 C10 . . 111.8(3) ?
    C11 C8 C10 . . 105.8(3) ?
    C9 C8 C10 . . 107.4(3) ?
    C8 C9 H9A . . 109.5 ?
    C8 C9 H9B . . 109.5 ?
    H9A C9 H9B . . 109.5 ?
    C8 C9 H9C . . 109.5 ?
    H9A C9 H9C . . 109.5 ?
    H9B C9 H9C . . 109.5 ?
    C8 C10 H10A . . 109.5 ?
    C8 C10 H10B . . 109.5 ?
    H10A C10 H10B . . 109.5 ?
    C8 C10 H10C . . 109.5 ?
    H10A C10 H10C . . 109.5 ?
    H10B C10 H10C . . 109.5 ?
    C16 C11 C12 . . 116.7(3) ?
    C16 C11 C8 . . 120.2(3) ?
    C12 C11 C8 . . 123.0(3) ?
    C13 C12 C11 . . 121.5(3) ?
    C13 C12 H12 . . 119.3 ?
    C11 C12 H12 . . 119.3 ?
    C14 C13 C12 . . 120.8(4) ?
    C14 C13 H13 . . 119.6 ?
    C12 C13 H13 . . 119.6 ?
    O1 C14 C13 . . 115.8(3) ?
    O1 C14 C15 . . 125.4(3) ?
    C13 C14 C15 . . 118.9(3) ?
    C14 C15 C16 . . 119.5(3) ?
    C14 C15 H15 . . 120.3 ?
    C16 C15 H15 . . 120.3 ?
    C11 C16 C15 . . 122.7(3) ?
    C11 C16 H16 . . 118.6 ?
    C15 C16 H16 . . 118.6 ?
    O1 C17 C18 . . 107.7(4) ?
    O1 C17 H17A . . 110.2 ?
    C18 C17 H17A . . 110.2 ?
    O1 C17 H17B . . 110.2 ?
    C18 C17 H17B . . 110.2 ?
    H17A C17 H17B . . 108.5 ?
    C17 C18 H18A . . 109.5 ?
    C17 C18 H18B . . 109.5 ?
    H18A C18 H18B . . 109.5 ?
    C17 C18 H18C . . 109.5 ?
    H18A C18 H18C . . 109.5 ?
    H18B C18 H18C . . 109.5 ?
loop_
    _geom_torsion_atom_site_label_1
    _geom_torsion_atom_site_label_2
    _geom_torsion_atom_site_label_3
    _geom_torsion_atom_site_label_4
    _geom_torsion_site_symmetry_1
    _geom_torsion_site_symmetry_2
    _geom_torsion_site_symmetry_3
    _geom_torsion_site_symmetry_4
    _geom_torsion
    _geom_torsion_publ_flag
    C7 C2 C3 C4 . . . . 0.1(6) ?
    C1 C2 C3 C4 . . . . -179.6(4) ?
    C2 C3 C4 C5 . . . . 1.0(6) ?
    C3 C4 C5 C6 . . . . -1.4(6) ?
    C3 C4 C5 Br1 . . . . 179.7(3) ?
    C4 C5 C6 C7 . . . . 0.7(5) ?
    Br1 C5 C6 C7 . . . . 179.6(3) ?
    C5 C6 C7 C2 . . . . 0.4(5) ?
    C5 C6 C7 C8 . . . . -176.1(3) ?
    C3 C2 C7 C6 . . . . -0.8(6) ?
    C1 C2 C7 C6 . . . . 178.8(4) ?
    C3 C2 C7 C8 . . . . 175.7(4) ?
    C1 C2 C7 C8 . . . . -4.7(6) ?
    C6 C7 C8 C11 . . . . -127.0(4) ?
    C2 C7 C8 C11 . . . . 56.7(5) ?
    C6 C7 C8 C9 . . . . 109.5(4) ?
    C2 C7 C8 C9 . . . . -66.8(4) ?
    C6 C7 C8 C10 . . . . -8.8(5) ?
    C2 C7 C8 C10 . . . . 174.9(4) ?
    C7 C8 C11 C16 . . . . 50.9(5) ?
    C9 C8 C11 C16 . . . . 172.5(4) ?
    C10 C8 C11 C16 . . . . -70.9(4) ?
    C7 C8 C11 C12 . . . . -133.2(4) ?
    C9 C8 C11 C12 . . . . -11.6(5) ?
    C10 C8 C11 C12 . . . . 105.0(4) ?
    C16 C11 C12 C13 . . . . -1.6(6) ?
    C8 C11 C12 C13 . . . . -177.6(4) ?
    C11 C12 C13 C14 . . . . 1.6(6) ?
    C17 O1 C14 C13 . . . . -179.2(4) ?
    C17 O1 C14 C15 . . . . 1.6(5) ?
    C12 C13 C14 O1 . . . . 179.6(4) ?
    C12 C13 C14 C15 . . . . -1.2(6) ?
    O1 C14 C15 C16 . . . . 179.9(3) ?
    C13 C14 C15 C16 . . . . 0.8(5) ?
    C12 C11 C16 C15 . . . . 1.2(5) ?
    C8 C11 C16 C15 . . . . 177.3(3) ?
    C14 C15 C16 C11 . . . . -0.8(6) ?
    C14 O1 C17 C18 . . . . -178.8(3) ?
data_global
_journal_date_recd_electronic     2010-11-25
_journal_date_accepted     2010-11-26
_journal_name_full     'Acta Crystallographica, Section E'
_journal_year     2011
_journal_volume     67
_journal_issue      1
_journal_page_first     o21
_journal_page_last     o21
_journal_paper_category     QO
_journal_coeditor_code     HG2759
_publ_contact_author_name     'Jia-Ning Wang'
_publ_contact_author_address
;
Biology Institute of Shandong Academy of Sciences,
Jinan 250014,
People's Republic of China
;
_publ_contact_author_email     wangjianning2010@yahoo.cn
_publ_contact_author_fax     '+86-531-82605324'
_publ_contact_author_phone     '+86-531-82605324'
_publ_section_title
;
4-Bromo-2-[1-(4-ethoxyphenyl)-1-methylethyl]-1-methylbenzene
;
loop_
    _publ_author_name
    _publ_author_footnote
    _publ_author_address
    'Yan Li' .
;
Biology Institute of Shandong Academy of Sciences,
Jinan 250014,
People's Republic of China
;
    'Xue Kong' .
;
Biology Institute of Shandong Academy of Sciences,
Jinan 250014,
People's Republic of China
;
    'Guan-Hong Chen' .
;
Biology Institute of Shandong Academy of Sciences,
Jinan 250014,
People's Republic of China
;
    'Jian-Guo Chi' .
;
Biology Institute of Shandong Academy of Sciences,
Jinan 250014,
People's Republic of China
;
    'Jia-Ning Wang' .
;
Biology Institute of Shandong Academy of Sciences,
Jinan 250014,
People's Republic of China
;
