# Supplementary material for: 4-Bromo-2-[1-(4-eth­oxy­phen­yl)-1-methyl­eth­yl]-1-methyl­benzene
Source: Acta Crystallogr Sect E Struct Rep Online. 2010 Dec 4;67(Pt 1):o21. doi: 10.1107/S1600536810049445 (PMC3050309; doi:10.1107/S1600536810049445)
Supplement: Supplementary file 2 [file e-67-00o21-Isup2.hkl]

# 
# h,k,l, Fc-squared, Fo-squared, sigma(Fo-squared) and status flag 
# 
data_I
_shelx_title ' R101010E1 in P2(1)/n' 
_shelx_refln_list_code          4 
_shelx_F_calc_maximum      201.43 
_exptl_crystal_F_000       688.00 
_reflns_d_resolution_high  0.8403 
 
loop_ 
 _symmetry_equiv_pos_as_xyz 
 'x, y, z' 
 '-x+1/2, y+1/2, -z+1/2' 
 '-x, -y, -z' 
 'x-1/2, -y-1/2, z-1/2' 
 
_cell_length_a    11.1639 
_cell_length_b     9.5142 
_cell_length_c    16.1345 
_cell_angle_alpha  90.000 
_cell_angle_beta  110.209 
_cell_angle_gamma  90.000 
 
_shelx_F_squared_multiplier     1.000 
 
loop_ 
 _refln_index_h 
 _refln_index_k 
 _refln_index_l 
 _refln_F_squared_calc 
 _refln_F_squared_meas 
 _refln_F_squared_sigma 
 _refln_observed_status 
   2   0   0    24386.17    29310.83    492.16 o 
   4   0   0     4496.65     4301.14    119.74 o 
   6   0   0     5499.67     6188.21     66.81 o 
   8   0   0       14.12       23.54     17.91 o 
  10   0   0        1.66       30.07     15.78 o 
  12   0   0       61.67       50.65     28.59 o 
   1   1   0      401.40      399.77      4.15 o 
   2   1   0    13320.63    13394.93     93.54 o 
   3   1   0     4799.70     4202.46     30.68 o 
   4   1   0     1410.58     1384.70     15.00 o 
   5   1   0       78.70       73.24      7.01 o 
   6   1   0     3325.38     3428.73     45.92 o 
   7   1   0       39.74       29.30      8.23 o 
   8   1   0     1358.31     1554.13     32.72 o 
   9   1   0        0.75        5.88      6.08 o 
  10   1   0      275.92      230.47     52.37 o 
  11   1   0       14.30        7.44      8.56 o 
  12   1   0       42.29       52.08     14.26 o 
   0   2   0    14865.27    15371.10    168.23 o 
   1   2   0      898.43      845.37     10.45 o 
   2   2   0     1161.41     1050.58      8.76 o 
   3   2   0     1569.04     1526.95     17.52 o 
   4   2   0     2455.59     2268.00     38.37 o 
   5   2   0       29.99       42.63      4.81 o 
   6   2   0     1123.04     1157.70     20.36 o 
   7   2   0       50.17       59.53     10.18 o 
   8   2   0        5.53        1.09      6.75 o 
   9   2   0       27.90       21.11     11.05 o 
  10   2   0        5.19        7.76     12.24 o 
  11   2   0        1.26       30.46      7.57 o 
  12   2   0        7.55       21.01     11.07 o 
   1   3   0     2338.36     2220.21     27.25 o 
   2   3   0     3178.69     2917.50     40.93 o 
   3   3   0      160.09      118.08      4.89 o 
   4   3   0     1116.93     1140.35     17.55 o 
   5   3   0      221.59      226.74     20.69 o 
   6   3   0     1328.39     1374.47     39.07 o 
   7   3   0       16.58       14.71      6.01 o 
   8   3   0      803.61      895.52     52.06 o 
   9   3   0      267.38      235.24     36.41 o 
  10   3   0      280.54      235.62     45.09 o 
  11   3   0        7.47        3.15     12.48 o 
  12   3   0       27.14       10.56     14.11 o 
   0   4   0     9390.49     9339.65    149.02 o 
   1   4   0     1406.41     1444.55     17.10 o 
   2   4   0     1213.90     1136.83     18.76 o 
   3   4   0      958.40      961.61     23.31 o 
   4   4   0     1851.74     1894.61     35.12 o 
   5   4   0     1161.64     1259.93     33.69 o 
   6   4   0      420.81      390.94     14.06 o 
   7   4   0     1316.62     1462.04     34.91 o 
   8   4   0      172.49      164.46     25.18 o 
   9   4   0      156.35      153.79     28.17 o 
  10   4   0        0.08        6.79     11.02 o 
  11   4   0       21.64       23.75     10.19 o 
   1   5   0     9809.81     9967.67    143.44 o 
   2   5   0      335.37      366.86     12.46 o 
   3   5   0     1356.76     1382.50     19.47 o 
   4   5   0      430.84      396.06     11.29 o 
   5   5   0      397.63      400.71     49.57 o 
   6   5   0      642.17      694.22     21.90 o 
   7   5   0      426.86      442.37     29.76 o 
   8   5   0      159.19      166.15     29.46 o 
   9   5   0       14.09        5.86      8.29 o 
  10   5   0      141.68      130.00     26.83 o 
  11   5   0       24.28       27.21     13.60 o 
   0   6   0     1057.63     1006.53     31.97 o 
   1   6   0     1202.30     1199.62     24.05 o 
   2   6   0       74.46       71.46      9.47 o 
   3   6   0      670.11      730.65     25.99 o 
   4   6   0      237.06      218.00     14.93 o 
   5   6   0      448.09      453.86     24.58 o 
   6   6   0      315.09      325.40     36.13 o 
   7   6   0      876.81     1078.07     34.83 o 
   8   6   0       40.34       23.17     11.29 o 
   9   6   0      205.08      181.48     27.61 o 
  10   6   0       10.90       11.06     10.47 o 
   1   7   0     3231.47     3336.83     61.42 o 
   2   7   0        7.46       18.74      8.47 o 
   3   7   0     1085.04     1113.27     25.99 o 
   4   7   0       26.77       16.57      5.13 o 
   5   7   0      657.69      651.66     26.41 o 
   6   7   0      169.37      166.44     21.15 o 
   7   7   0       86.68       72.69     13.24 o 
   8   7   0       49.83       68.93     23.33 o 
   9   7   0        1.02        3.02     12.01 o 
   0   8   0     1504.12     1640.15     63.42 o 
   1   8   0      313.08      321.87     40.50 o 
   2   8   0      109.41       95.55     15.72 o 
   3   8   0      254.40      280.96     40.51 o 
   4   8   0      114.80       96.21     13.15 o 
   5   8   0      341.29      360.82     44.14 o 
   6   8   0      150.96      168.28     23.96 o 
   7   8   0      525.25      643.25     40.59 o 
   8   8   0       20.45       19.84      9.42 o 
   1   9   0      544.67      652.89     33.25 o 
   2   9   0      134.99      115.35     20.76 o 
   3   9   0      566.89      615.28     19.61 o 
   4   9   0       47.04       48.79     13.53 o 
   5   9   0      204.84      137.71     30.53 o 
   6   9   0        1.11        9.41      9.67 o 
   7   9   0       36.92       37.24     15.81 o 
   0  10   0        1.14       30.36     26.65 o 
   1  10   0       21.61      -12.17     19.53 o 
   2  10   0       12.65       22.73     13.80 o 
   3  10   0       85.23       89.36     15.79 o 
   4  10   0        2.54       10.72     12.59 o 
   5  10   0      136.34      132.34     27.75 o 
   1  11   0      511.20      465.84     74.86 o 
   2  11   0        7.71       13.33     15.44 o 
 -11   0   1      141.08      115.26     39.91 o 
  -9   0   1      479.19      497.07     54.91 o 
  -7   0   1     2128.40     2082.86     57.33 o 
  -5   0   1       62.69       47.33      7.39 o 
  -3   0   1       70.20       78.64      4.45 o 
  -1   0   1     1913.25     1645.28     29.82 o 
   1   0   1      743.02      651.68      8.49 o 
   3   0   1        8.27        5.96      4.43 o 
   5   0   1        2.26        1.43      5.62 o 
   7   0   1      334.21      286.48     17.67 o 
   9   0   1      339.41      364.31    101.82 o 
  11   0   1      357.77      219.91    110.45 o 
 -11   1   1      109.95       86.18     24.81 o 
 -10   1   1        0.28        2.22      8.61 o 
  -9   1   1      467.20      488.93     31.41 o 
  -8   1   1       17.21       23.02      6.72 o 
  -7   1   1       94.69       90.33      8.73 o 
  -6   1   1       62.02       56.16      6.07 o 
  -5   1   1      222.25      239.80      4.93 o 
  -4   1   1        2.40        5.80      2.59 o 
  -3   1   1     2974.92     2632.50     30.67 o 
  -2   1   1      106.92      103.09      2.50 o 
  -1   1   1     1390.55     1189.98     11.06 o 
   0   1   1     5109.36     4803.06     51.21 o 
   1   1   1       74.14       61.53      4.68 o 
   2   1   1    10056.93     9656.62     79.29 o 
   3   1   1    18540.32    19131.75    202.82 o 
   4   1   1        4.26       -0.72      2.83 o 
   5   1   1     4110.51     4003.41     92.46 o 
   6   1   1       20.71       15.50      4.22 o 
   7   1   1      966.67     1033.56     27.50 o 
   8   1   1       46.25       28.75      8.12 o 
   9   1   1      543.48      558.98     33.43 o 
  10   1   1        1.22       11.76      5.87 o 
  11   1   1       21.66       27.44     17.33 o 
  12   1   1        0.65       13.54      8.56 o 
 -12   2   1       12.37        8.59     15.73 o 
 -11   2   1      195.78      140.72     33.31 o 
 -10   2   1       21.56       28.37     11.33 o 
  -9   2   1      800.32      941.21     28.27 o 
  -8   2   1      108.83       99.82     12.77 o 
  -7   2   1     3612.47     4292.33     56.21 o 
  -6   2   1      129.52      142.39      9.14 o 
  -5   2   1     6547.25     5985.25     68.53 o 
  -4   2   1       59.32       57.43      5.00 o 
  -3   2   1     8554.09     7883.18     50.50 o 
  -2   2   1     1506.03     1408.22     16.99 o 
  -1   2   1     1685.30     1446.93     30.55 o 
   0   2   1      596.20      561.20      5.20 o 
   1   2   1     2511.44     2081.96     25.92 o 
   2   2   1     1641.34     1551.52     27.23 o 
   3   2   1       62.35       69.90      9.89 o 
   4   2   1      999.69      961.65     13.61 o 
   5   2   1      658.72      636.13     14.70 o 
   6   2   1      321.92      362.78      9.46 o 
   7   2   1      509.35      555.48     11.60 o 
   8   2   1      274.09      264.64     11.61 o 
   9   2   1      476.79      421.50     67.26 o 
  10   2   1       80.51       45.50     12.94 o 
  11   2   1      329.38      227.14     56.81 o 
  12   2   1        3.48       16.74     11.96 o 
 -12   3   1       94.10       72.76     31.69 o 
 -11   3   1        9.64       -1.72      7.72 o 
 -10   3   1       35.25       30.07     12.42 o 
  -9   3   1      363.80      341.74     55.35 o 
  -8   3   1     1156.21     1286.62     33.26 o 
  -7   3   1       10.49       11.80      3.66 o 
  -6   3   1     2050.35     2064.36     29.72 o 
  -5   3   1      195.17      209.55      7.85 o 
  -4   3   1      161.09      165.15      6.96 o 
  -3   3   1      566.74      486.02     10.15 o 
  -2   3   1      288.10      246.36      5.20 o 
  -1   3   1     8802.20     8006.61     70.80 o 
   0   3   1      107.32       90.18      8.04 o 
   1   3   1     3432.01     3040.37     22.10 o 
   2   3   1      839.52      839.58      7.05 o 
   3   3   1     7739.04     7145.93     93.53 o 
   4   3   1        9.90        9.35      3.75 o 
   5   3   1     2618.52     2854.43     48.56 o 
   6   3   1      195.51      184.75     28.20 o 
   7   3   1     1039.41     1155.54     54.62 o 
   8   3   1        7.89        5.81      3.95 o 
   9   3   1      778.31      750.85     44.47 o 
  10   3   1      109.87       92.82     17.78 o 
  11   3   1       46.08       31.05     13.25 o 
 -11   4   1        2.06       -1.90     14.35 o 
 -10   4   1       26.62       15.33      8.73 o 
  -9   4   1      140.84      144.42     28.62 o 
  -8   4   1       43.28       41.59     11.97 o 
  -7   4   1     2428.68     2727.12     86.12 o 
  -6   4   1        7.68        2.96      9.15 o 
  -5   4   1      561.75      528.45      9.93 o 
  -4   4   1      587.71      664.21     15.65 o 
  -3   4   1     1108.50      890.45     16.53 o 
  -2   4   1      637.55      549.50      8.93 o 
  -1   4   1     5337.43     4963.10     61.92 o 
   0   4   1      340.28      266.68      6.28 o 
   1   4   1     2537.93     2636.45     33.84 o 
   2   4   1     1157.07     1057.17     24.40 o 
   3   4   1     4697.51     5046.05    140.03 o 
   4   4   1     2620.55     2877.25     74.49 o 
   5   4   1       39.88       45.30     11.00 o 
   6   4   1      904.49     1046.83     27.19 o 
   7   4   1       19.67       15.09      7.60 o 
   8   4   1      256.80      246.93     44.71 o 
   9   4   1      170.33      124.01     21.14 o 
  10   4   1      157.08      133.79     25.92 o 
  11   4   1       15.46       17.05     12.60 o 
 -11   5   1        3.26       15.28     14.98 o 
 -10   5   1      100.03       86.40     23.77 o 
  -9   5   1       88.30       89.08     19.17 o 
  -8   5   1      339.20      347.34     50.30 o 
  -7   5   1      142.73      141.26     23.62 o 
  -6   5   1      368.21      365.61     49.25 o 
  -5   5   1      224.02      213.95     15.50 o 
  -4   5   1     2059.45     2152.26     30.59 o 
  -3   5   1      665.59      691.57     11.94 o 
  -2   5   1     1132.59     1045.94     20.98 o 
  -1   5   1     4341.05     4301.65    120.60 o 
   0   5   1     1859.38     1890.47     27.92 o 
   1   5   1      329.13      293.83     10.04 o 
   2   5   1      643.50      609.50     13.27 o 
   3   5   1     2552.18     2649.36     48.54 o 
   4   5   1      224.14      222.59     33.54 o 
   5   5   1     1192.25     1267.86     42.12 o 
   6   5   1        6.73        3.02     16.17 o 
   7   5   1        5.14       18.59     10.42 o 
   8   5   1      199.93      200.30     29.33 o 
   9   5   1       83.00       76.59     17.98 o 
  10   5   1      241.46      186.57     39.60 o 
 -10   6   1      127.11       98.69     20.23 o 
  -9   6   1       87.23       83.29     16.12 o 
  -8   6   1       37.58       17.37     12.55 o 
  -7   6   1      445.98      457.50     63.51 o 
  -6   6   1        1.29        5.28     14.38 o 
  -5   6   1      639.90      600.97     21.97 o 
  -4   6   1      471.12      457.95     13.58 o 
  -3   6   1     1381.67     1542.56     31.34 o 
  -2   6   1      770.92      707.25     14.00 o 
  -1   6   1      628.49      604.53     18.38 o 
   0   6   1     1409.05     1391.53     30.19 o 
   1   6   1       52.80       57.95      8.34 o 
   2   6   1     2996.30     3013.97     47.19 o 
   3   6   1        3.74        5.39      6.09 o 
   4   6   1     1273.06     1369.94     25.68 o 
   5   6   1       55.88       68.64     13.51 o 
   6   6   1      535.19      638.00     31.32 o 
   7   6   1       29.40       25.35     10.07 o 
   8   6   1       48.94       33.59     12.08 o 
   9   6   1       52.56       35.70     13.60 o 
  10   6   1        0.52        8.17     20.77 o 
 -10   7   1       58.31       41.54     15.33 o 
  -9   7   1        9.77       12.84      9.66 o 
  -8   7   1      385.77      382.14     65.93 o 
  -7   7   1        0.17        7.57     12.21 o 
  -6   7   1      364.89      369.29     47.69 o 
  -5   7   1        2.65        3.82      5.99 o 
  -4   7   1     1878.80     2096.16     51.67 o 
  -3   7   1      223.89      242.28     17.28 o 
  -2   7   1     1417.59     1503.12     38.84 o 
  -1   7   1      402.01      456.56     26.34 o 
   0   7   1       64.65       61.53     15.01 o 
   1   7   1      113.27      119.23     14.88 o 
   2   7   1      273.44      236.45     28.33 o 
   3   7   1      416.51      402.23     14.26 o 
   4   7   1        0.22       -4.97      6.99 o 
   5   7   1      186.17      144.44     22.39 o 
   6   7   1      109.78      110.24     18.49 o 
   7   7   1       74.19       68.68     36.35 o 
   8   7   1       69.61       68.88     13.87 o 
   9   7   1       25.34       35.47      9.65 o 
  -9   8   1       11.67       27.12      9.31 o 
  -8   8   1       42.79       36.48     11.39 o 
  -7   8   1        1.15      -16.70     17.56 o 
  -6   8   1        1.60        4.72     15.23 o 
  -5   8   1        9.40       14.25     11.76 o 
  -4   8   1       18.99       21.48      7.36 o 
  -3   8   1       42.37       60.97     10.66 o 
  -2   8   1      669.06      703.70     32.92 o 
  -1   8   1       97.93       95.39     17.66 o 
   0   8   1     1400.51     1565.44     48.36 o 
   1   8   1      189.97      210.65     27.70 o 
   2   8   1      615.42      625.98     36.26 o 
   3   8   1        0.12        5.09     13.24 o 
   4   8   1      667.57      797.54     27.57 o 
   5   8   1        5.00        7.29     12.11 o 
   6   8   1      475.93      479.24     79.69 o 
   7   8   1        5.39        8.69      9.30 o 
   8   8   1      113.64       94.61     19.38 o 
  -7   9   1       42.67       77.90     14.68 o 
  -6   9   1      480.44      433.38     64.41 o 
  -5   9   1        9.76       19.12     15.58 o 
  -4   9   1      754.12      787.92     30.98 o 
  -3   9   1       36.70       41.82     10.64 o 
  -2   9   1      656.60      740.85     22.64 o 
  -1   9   1       12.68       11.79     21.40 o 
   0   9   1      323.26      316.01     43.30 o 
   1   9   1       72.00       53.56     13.25 o 
   2   9   1      236.87      269.03     33.54 o 
   3   9   1       27.28       38.22     12.68 o 
   4   9   1       15.19       20.80     10.40 o 
   5   9   1        3.89       17.80     14.00 o 
   6   9   1       60.22       46.02     14.13 o 
   7   9   1        3.60        9.52     15.17 o 
  -6  10   1        0.01        5.84     18.36 o 
  -5  10   1       40.04       37.71     16.25 o 
  -4  10   1       41.75       34.97     17.12 o 
  -3  10   1       53.81       49.86     15.51 o 
  -2  10   1      193.69      148.22     24.52 o 
  -1  10   1       12.85       27.21     16.52 o 
   0  10   1      302.45      267.22     32.29 o 
   1  10   1       17.65       -0.21     19.13 o 
   2  10   1      447.69      429.06     59.97 o 
   3  10   1       18.02       25.51     14.99 o 
   4  10   1      482.50      411.57     55.83 o 
   5  10   1        5.43        2.18     13.39 o 
  -3  11   1        1.11       27.15     15.26 o 
  -2  11   1      118.55      131.52     24.38 o 
  -1  11   1        8.45       20.38     14.29 o 
   0  11   1       61.15       62.00     19.02 o 
   1  11   1       30.31       29.33     11.41 o 
   2  11   1      126.34      118.19     26.55 o 
 -10   0   2      223.60      207.86     47.74 o 
  -8   0   2      874.20      892.54     19.39 o 
  -6   0   2     3817.81     4382.65     71.99 o 
  -4   0   2      362.60      349.88      4.87 o 
  -2   0   2    11877.04    12170.62    105.84 o 
   0   0   2    11258.58    11034.95    140.38 o 
   2   0   2      238.85      194.70      5.87 o 
   4   0   2     8749.46     8276.64    185.20 o 
   6   0   2     3767.34     4282.06     82.95 o 
   8   0   2      390.29      340.73     98.04 o 
  10   0   2       74.20       75.78     28.23 o 
 -11   1   2       64.66       36.65     10.41 o 
 -10   1   2       11.84        9.73      6.73 o 
  -9   1   2       14.98       25.01      6.29 o 
  -8   1   2      548.21      610.44     10.62 o 
  -7   1   2       15.64       14.53      4.25 o 
  -6   1   2     1578.79     1535.01     20.53 o 
  -5   1   2      411.43      409.91      5.19 o 
  -4   1   2    20046.04    21194.96    143.13 o 
  -3   1   2     4526.05     3920.93     38.56 o 
  -2   1   2    40573.31    57975.46    568.01 o 
  -1   1   2       56.70       50.04      5.57 o 
   0   1   2     3275.94     2886.21     21.36 o 
   1   1   2      528.44      489.72      5.76 o 
   2   1   2    15268.39    15522.55    126.49 o 
   3   1   2       23.14       27.17      3.65 o 
   4   1   2     3307.56     3337.02     58.63 o 
   5   1   2        4.95        2.29      3.31 o 
   6   1   2      159.82      144.27     16.04 o 
   7   1   2        1.24        5.43      3.55 o 
   8   1   2        0.20       -4.76     13.79 o 
   9   1   2       23.29       35.54     11.85 o 
  10   1   2       11.18       14.93      6.94 o 
  11   1   2        0.36      -24.69     18.58 o 
 -12   2   2      213.14      181.82    109.75 o 
 -11   2   2        3.94       -4.96      8.79 o 
 -10   2   2      316.11      308.71     47.99 o 
  -9   2   2        9.50       15.67      7.50 o 
  -8   2   2      578.18      616.00     16.95 o 
  -7   2   2       32.52       32.36      4.12 o 
  -6   2   2     4341.32     4436.15     46.22 o 
  -5   2   2     3508.69     3486.74     69.12 o 
  -4   2   2     2566.88     2458.29     41.67 o 
  -3   2   2     2928.73     2664.44     37.97 o 
  -2   2   2       86.74       82.92      5.15 o 
  -1   2   2     4963.82     4398.09     43.23 o 
   0   2   2     1648.68     1458.96     14.89 o 
   1   2   2     4109.46     3575.11     35.33 o 
   2   2   2     2952.86     2569.87     24.46 o 
   3   2   2        3.40        3.99      1.48 o 
   4   2   2     2392.56     2240.21     39.29 o 
   5   2   2      163.25      174.76      9.89 o 
   6   2   2     2186.43     2286.10     40.34 o 
   7   2   2        5.81        2.26      6.77 o 
   8   2   2      501.64      513.56     49.22 o 
   9   2   2       39.42       46.48     10.68 o 
  10   2   2      148.47      137.52     30.45 o 
  11   2   2       13.78       13.16     11.10 o 
 -12   3   2        5.87       -3.75     22.65 o 
 -11   3   2       82.72       59.34     16.50 o 
 -10   3   2       29.84       31.95      8.57 o 
  -9   3   2      518.94      625.02     27.03 o 
  -8   3   2      192.87      173.66      9.08 o 
  -7   3   2     1019.25     1113.71     19.75 o 
  -6   3   2      928.33      946.29     13.83 o 
  -5   3   2     2845.86     3015.88     38.25 o 
  -4   3   2     4918.07     4730.30     71.11 o 
  -3   3   2     2649.33     2679.04     53.60 o 
  -2   3   2     6909.67     6402.44     52.43 o 
  -1   3   2      191.84      183.14      5.53 o 
   0   3   2     6105.91     5583.13     61.92 o 
   1   3   2      517.79      515.43      9.19 o 
   2   3   2     2235.88     2070.17     35.89 o 
   3   3   2     2128.58     2222.08     35.90 o 
   4   3   2      399.33      327.56     13.05 o 
   5   3   2      740.87      758.68     36.32 o 
   6   3   2       90.16       85.75     16.03 o 
   7   3   2       29.07       22.05      6.32 o 
   8   3   2        1.38       14.97      7.75 o 
   9   3   2      134.82      121.83     22.80 o 
  10   3   2       70.64       42.89     25.63 o 
  11   3   2       85.12       63.79     17.92 o 
 -12   4   2       63.13       17.24     26.02 o 
 -11   4   2        4.41       13.65     14.27 o 
 -10   4   2      444.23      528.44     65.65 o 
  -9   4   2       31.45       33.28     10.13 o 
  -8   4   2      465.47      495.74     20.74 o 
  -7   4   2       15.80        9.57      5.40 o 
  -6   4   2      381.77      367.89     15.04 o 
  -5   4   2     1103.91     1080.32     18.83 o 
  -4   4   2      155.74      154.22      8.43 o 
  -3   4   2     5513.31     5533.84    115.85 o 
  -2   4   2      121.70      123.61      9.12 o 
  -1   4   2     3274.84     3215.81     38.19 o 
   0   4   2     1016.60     1037.50     15.10 o 
   1   4   2      865.44      744.67     13.36 o 
   2   4   2     4196.27     4166.97    133.04 o 
   3   4   2      911.59      938.06     20.57 o 
   4   4   2     3088.15     3311.09     86.44 o 
   5   4   2       29.13        6.04     10.21 o 
   6   4   2     1785.11     2013.78     45.28 o 
   7   4   2       90.41       88.90     18.40 o 
   8   4   2      470.38      476.44     70.30 o 
   9   4   2       18.86       17.30     21.18 o 
  10   4   2      100.40       90.39     21.67 o 
  11   4   2        0.39       -7.03     16.10 o 
 -11   5   2       43.46       50.66     17.59 o 
 -10   5   2        4.22        3.96     12.22 o 
  -9   5   2       87.76      125.80     21.53 o 
  -8   5   2      233.04      220.24     26.32 o 
  -7   5   2      468.38      548.33     28.24 o 
  -6   5   2      143.16      138.00     16.33 o 
  -5   5   2      403.51      336.40     21.04 o 
  -4   5   2     1137.74     1084.57     27.43 o 
  -3   5   2      169.28      188.00     13.85 o 
  -2   5   2     3382.26     3391.64     51.41 o 
  -1   5   2     1810.65     1998.56     30.11 o 
   0   5   2      940.77      835.43     18.30 o 
   1   5   2      374.94      324.24      9.93 o 
   2   5   2     1580.56     1496.12     23.58 o 
   3   5   2      925.00      961.90     18.38 o 
   4   5   2      842.81      818.23     33.86 o 
   5   5   2     1317.79     1324.88     29.76 o 
   6   5   2        9.17       15.47      7.21 o 
   7   5   2      459.87      423.17     30.64 o 
   8   5   2       47.34       45.53     13.91 o 
   9   5   2       55.49       65.83     14.99 o 
  10   5   2      119.59      104.10     26.33 o 
 -10   6   2       15.75       44.86     16.05 o 
  -9   6   2       18.31       27.06     11.51 o 
  -8   6   2       11.23       17.28     11.63 o 
  -7   6   2      186.20      182.21     28.88 o 
  -6   6   2       53.74       35.90      7.50 o 
  -5   6   2     1530.90     1602.71     62.78 o 
  -4   6   2       25.87       25.92      6.27 o 
  -3   6   2     2142.46     2300.08     31.80 o 
  -2   6   2       46.04       38.21      8.19 o 
  -1   6   2     2307.58     2403.30     40.97 o 
   0   6   2       52.40       57.94     11.06 o 
   1   6   2     1957.43     2036.90     35.43 o 
   2   6   2      311.02      301.80     13.60 o 
   3   6   2     1217.93     1196.77     44.85 o 
   4   6   2       64.25       89.99     15.98 o 
   5   6   2      255.47      227.64     31.16 o 
   6   6   2      212.29      242.43     30.23 o 
   7   6   2       60.20       40.52     11.30 o 
   8   6   2      164.25      117.18     27.57 o 
   9   6   2       47.00       42.78     15.16 o 
  10   6   2        8.76        1.13     16.35 o 
 -10   7   2       51.59       27.91     12.75 o 
  -9   7   2      196.60      154.86     27.21 o 
  -8   7   2       85.52       87.81     24.96 o 
  -7   7   2      259.80      276.21     42.14 o 
  -6   7   2        9.60       11.63     13.11 o 
  -5   7   2      823.73      910.80     26.82 o 
  -4   7   2       55.09       51.60      8.16 o 
  -3   7   2      379.26      401.72     22.53 o 
  -2   7   2      275.42      301.70     47.71 o 
  -1   7   2      612.99      592.97     18.68 o 
   0   7   2       81.60       79.37     12.48 o 
   1   7   2      209.93      201.06     30.10 o 
   2   7   2      140.90      104.33     15.71 o 
   3   7   2      930.87      965.10     22.70 o 
   4   7   2       38.69       26.39      6.72 o 
   5   7   2     1830.23     1955.56     26.55 o 
   6   7   2        3.42        6.63      8.06 o 
   7   7   2      462.47      505.84     33.15 o 
   8   7   2       19.52       22.66     11.09 o 
   9   7   2      131.51      120.03     22.44 o 
  -9   8   2       30.83       24.47      7.60 o 
  -8   8   2       12.30       22.99     15.52 o 
  -7   8   2       93.39       84.95     15.34 o 
  -6   8   2        0.59       12.46     15.87 o 
  -5   8   2      552.75      594.88     26.47 o 
  -4   8   2       59.52       37.46      9.85 o 
  -3   8   2     1436.27     1497.09     26.85 o 
  -2   8   2      258.98      275.94     33.40 o 
  -1   8   2     2475.41     2566.63     57.16 o 
   0   8   2      116.07      105.02     16.03 o 
   1   8   2     1316.10     1388.13     44.24 o 
   2   8   2       93.57       97.97     16.03 o 
   3   8   2      591.87      621.31     34.91 o 
   4   8   2      107.22      127.70     18.12 o 
   5   8   2      245.20      170.35     23.70 o 
   6   8   2       45.98       54.11     13.97 o 
   7   8   2        0.04       22.65     13.26 o 
   8   8   2        4.42        3.43     11.59 o 
  -7   9   2      166.07      136.60     29.09 o 
  -6   9   2       26.77       25.61      9.46 o 
  -5   9   2       89.82       74.30     14.59 o 
  -4   9   2      116.74       87.77     19.57 o 
  -3   9   2       86.63       70.32     11.92 o 
  -2   9   2      141.94      126.01     21.31 o 
  -1   9   2        7.40       14.72     12.02 o 
   0   9   2        1.40        8.53     15.13 o 
   1   9   2      384.51      373.56     43.43 o 
   2   9   2       77.40       82.89     18.50 o 
   3   9   2      502.07      475.73     75.63 o 
   4   9   2       50.76       47.72     11.06 o 
   5   9   2      342.82      331.87     55.13 o 
   6   9   2        0.48      -16.24     17.97 o 
  -6  10   2       17.23        7.74     12.34 o 
  -5  10   2      437.02      417.96     67.15 o 
  -4  10   2       72.14       67.05     16.54 o 
  -3  10   2      495.96      576.76     39.22 o 
  -2  10   2       63.80       48.07     16.47 o 
  -1  10   2      756.02      733.62     90.58 o 
   0  10   2        1.08       14.61     13.45 o 
   1  10   2      442.61      437.36     63.08 o 
   2  10   2        4.82        7.43     16.99 o 
   3  10   2      107.95       98.21     18.44 o 
   4  10   2       15.70       27.21     13.09 o 
   5  10   2      115.02       81.36     20.16 o 
  -3  11   2       12.61       24.95     10.38 o 
  -2  11   2       47.30       44.55     13.83 o 
  -1  11   2       32.44       50.07     12.91 o 
   0  11   2       88.25       52.69     17.33 o 
   1  11   2       75.27       74.69     14.84 o 
   2  11   2       67.81       28.86     18.19 o 
 -11   0   3      257.15      267.94     39.38 o 
  -9   0   3       46.00       48.60     10.25 o 
  -7   0   3      212.74      216.64     12.31 o 
  -5   0   3      512.50      442.89     12.57 o 
  -3   0   3     6186.51     5584.75    104.19 o 
  -1   0   3       93.97       90.48      8.85 o 
   1   0   3     9892.07     9018.51    185.77 o 
   3   0   3     6996.90     6110.67     97.78 o 
   5   0   3     2671.99     2650.21     38.50 o 
   7   0   3     1386.16     1399.70     29.28 o 
   9   0   3        9.10       23.07     15.05 o 
  11   0   3        6.39      -18.45     27.20 o 
 -12   1   3       21.16       16.52     11.10 o 
 -11   1   3      318.08      351.73     54.93 o 
 -10   1   3       12.94       11.40      5.40 o 
  -9   1   3     1390.54     1637.59     29.09 o 
  -8   1   3        1.85        3.78      3.98 o 
  -7   1   3      595.58      614.33      8.45 o 
  -6   1   3       73.20       59.46      7.33 o 
  -5   1   3     2463.94     2089.98     37.49 o 
  -4   1   3       56.64       61.06      2.99 o 
  -3   1   3     9471.98     8932.27     70.08 o 
  -2   1   3     8698.61     8337.77     77.47 o 
  -1   1   3      293.43      273.19      8.18 o 
   0   1   3     6814.91     6310.01     47.16 o 
   1   1   3     1148.02     1020.87     16.46 o 
   2   1   3      823.44      776.96      6.41 o 
   3   1   3      339.08      306.89      4.39 o 
   4   1   3     1229.92     1375.39     27.05 o 
   5   1   3      374.72      362.56     10.49 o 
   6   1   3      797.42      795.81     10.10 o 
   7   1   3      577.86      671.48     12.78 o 
   8   1   3       50.77       50.85     12.81 o 
   9   1   3      657.46      720.67     33.88 o 
  10   1   3        0.58        1.23     11.80 o 
  11   1   3      109.68       67.49     22.49 o 
 -12   2   3        7.61      -46.73     37.99 o 
 -11   2   3       40.19       36.84      9.94 o 
 -10   2   3       45.94       43.17      8.43 o 
  -9   2   3      102.85       82.04     12.08 o 
  -8   2   3        9.00        7.49      3.71 o 
  -7   2   3      297.30      314.51     13.76 o 
  -6   2   3       38.15       33.94      4.78 o 
  -5   2   3      181.72      170.14      5.61 o 
  -4   2   3      820.19      774.90     10.23 o 
  -3   2   3     1842.49     1651.12     21.19 o 
  -2   2   3      152.37      140.45      4.72 o 
  -1   2   3     4102.18     3662.46     45.86 o 
   0   2   3       64.80       58.00      6.95 o 
   1   2   3    12536.66    12196.27    130.77 o 
   2   2   3       12.87        8.37      2.64 o 
   3   2   3     4253.77     4058.94    111.41 o 
   4   2   3       78.02       80.85      7.55 o 
   5   2   3     2094.51     2156.53     25.69 o 
   6   2   3      190.82      207.14      8.23 o 
   7   2   3      732.96      815.99     25.06 o 
   8   2   3      395.61      439.73     22.95 o 
   9   2   3        1.77        2.98      7.60 o 
  10   2   3       25.90       31.04     11.73 o 
  11   2   3        3.67        7.02      9.03 o 
 -12   3   3        3.55       19.27     23.47 o 
 -11   3   3      186.86      120.54     31.91 o 
 -10   3   3       39.59       28.19      7.15 o 
  -9   3   3     1237.63     1386.24     42.75 o 
  -8   3   3      820.39      921.63     27.53 o 
  -7   3   3     1035.95     1036.06     15.93 o 
  -6   3   3        4.71        5.11      3.15 o 
  -5   3   3     2641.12     2597.71     38.91 o 
  -4   3   3       19.09       24.19      3.63 o 
  -3   3   3     2289.47     2187.63     24.00 o 
  -2   3   3     2349.83     2294.76     27.55 o 
  -1   3   3      201.67      188.93      6.48 o 
   0   3   3      589.41      537.51     12.85 o 
   1   3   3     1672.81     1679.80     18.58 o 
   2   3   3     3526.96     3497.73     79.58 o 
   3   3   3     1397.33     1438.43     20.94 o 
   4   3   3      627.06      611.20     11.74 o 
   5   3   3      339.78      313.37     28.13 o 
   6   3   3      234.71      225.00     17.86 o 
   7   3   3      406.04      404.58      8.36 o 
   8   3   3      177.86      149.72     26.75 o 
   9   3   3      643.38      749.04     23.47 o 
  10   3   3       13.33       24.63     30.53 o 
  11   3   3       37.65        4.94     29.10 o 
 -12   4   3       39.70       21.82     54.50 o 
 -11   4   3       79.35       66.33     13.19 o 
 -10   4   3      451.64      494.86     50.90 o 
  -9   4   3      352.62      383.73     16.71 o 
  -8   4   3      229.92      194.91     22.64 o 
  -7   4   3      528.20      529.83     11.68 o 
  -6   4   3      234.32      226.02      8.34 o 
  -5   4   3      735.75      621.46     18.87 o 
  -4   4   3     1977.40     2031.63     35.10 o 
  -3   4   3     9399.63     9897.52    127.96 o 
  -2   4   3     1055.50     1081.48     23.86 o 
  -1   4   3     4287.02     4217.65     89.32 o 
   0   4   3       53.19       55.53      8.03 o 
   1   4   3     6695.84     6468.30     77.43 o 
   2   4   3        5.57        3.54      7.37 o 
   3   4   3     1369.65     1290.17     24.22 o 
   4   4   3      256.57      305.27     35.84 o 
   5   4   3      178.61      161.03     22.48 o 
   6   4   3      449.53      439.65     48.79 o 
   7   4   3     1663.94     1914.96     71.82 o 
   8   4   3      314.97      265.62     67.39 o 
   9   4   3      122.97      117.22     19.20 o 
  10   4   3       48.01       46.97     16.88 o 
 -11   5   3       58.93       49.98     20.89 o 
 -10   5   3      159.10      117.10     21.46 o 
  -9   5   3      520.53      583.82     32.33 o 
  -8   5   3      250.03      229.72     12.50 o 
  -7   5   3      151.98      138.78     15.09 o 
  -6   5   3       34.75       29.19      7.30 o 
  -5   5   3     1089.10     1143.23     20.92 o 
  -4   5   3      267.78      271.93     13.01 o 
  -3   5   3      936.86      861.08     28.80 o 
  -2   5   3     1135.62     1037.43     22.47 o 
  -1   5   3       90.58       99.09     12.70 o 
   0   5   3     2198.82     2253.18     34.05 o 
   1   5   3      389.01      374.65     11.15 o 
   2   5   3     2006.55     2095.25     27.57 o 
   3   5   3       36.70       30.88      5.79 o 
   4   5   3     1900.49     2113.50     49.35 o 
   5   5   3      106.53      112.20     18.00 o 
   6   5   3      525.77      538.82     24.78 o 
   7   5   3        5.04      -12.94     13.38 o 
   8   5   3       71.98       52.70     14.90 o 
   9   5   3      200.16      208.50     48.57 o 
  10   5   3        0.08        0.22     20.51 o 
 -11   6   3        1.27        8.77     20.49 o 
 -10   6   3      107.95       91.86     27.97 o 
  -9   6   3        1.41        5.40     10.18 o 
  -8   6   3      406.83      394.08     59.51 o 
  -7   6   3       77.76       50.65     10.91 o 
  -6   6   3     1453.96     1606.37     31.53 o 
  -5   6   3      601.06      626.10     19.43 o 
  -4   6   3     1116.29     1067.89     21.22 o 
  -3   6   3      420.56      400.76     17.72 o 
  -2   6   3     1684.91     1707.64     28.78 o 
  -1   6   3      287.41      258.89     26.57 o 
   0   6   3     1288.35     1258.94     28.01 o 
   1   6   3     1890.54     1897.05     30.13 o 
   2   6   3       14.22       14.92      8.18 o 
   3   6   3      288.43      278.85     10.71 o 
   4   6   3       19.01       15.27     11.39 o 
   5   6   3       50.99       44.87     10.20 o 
   6   6   3        8.96       15.93      7.94 o 
   7   6   3      242.67      197.68     39.65 o 
   8   6   3      127.34       99.05     18.75 o 
   9   6   3       13.56       19.14     12.03 o 
 -10   7   3       55.71       64.09     23.74 o 
  -9   7   3      125.03       76.22     17.49 o 
  -8   7   3       16.92       24.33      8.94 o 
  -7   7   3      110.10      112.35     18.72 o 
  -6   7   3      124.67      103.93     16.69 o 
  -5   7   3       46.14       51.40     11.58 o 
  -4   7   3      575.29      516.02     23.44 o 
  -3   7   3       11.19       16.75      7.58 o 
  -2   7   3     1175.52     1202.26     30.98 o 
  -1   7   3      124.38      121.85     15.92 o 
   0   7   3      478.65      537.30     29.87 o 
   1   7   3        3.15       24.06      9.07 o 
   2   7   3     1074.02     1115.49     28.45 o 
   3   7   3      318.53      326.50     11.82 o 
   4   7   3      475.88      500.67     44.59 o 
   5   7   3        8.91       23.38      9.35 o 
   6   7   3       55.77       50.05     10.81 o 
   7   7   3        7.62       25.50      8.68 o 
   8   7   3       93.81       85.92     19.01 o 
  -9   8   3        0.57       -2.69     13.09 o 
  -8   8   3      374.02      456.34     72.26 o 
  -7   8   3        2.95        3.18     10.59 o 
  -6   8   3      576.18      621.55     25.02 o 
  -5   8   3       11.22       12.77      7.62 o 
  -4   8   3      348.02      403.01     35.23 o 
  -3   8   3       19.73       34.22      8.20 o 
  -2   8   3       28.09       32.03      8.52 o 
  -1   8   3      102.15      102.58     17.12 o 
   0   8   3      104.46      106.08     15.18 o 
   1   8   3        4.29       22.02     11.16 o 
   2   8   3       59.57       51.68     16.36 o 
   3   8   3        5.23       10.16     10.36 o 
   4   8   3      323.60      365.60     42.32 o 
   5   8   3        0.26        5.33     10.00 o 
   6   8   3       63.66       53.47     14.96 o 
   7   8   3        8.98       -2.93     13.47 o 
  -8   9   3       29.39       32.83     14.72 o 
  -7   9   3       18.19       -2.31     13.95 o 
  -6   9   3      107.19       89.54     20.23 o 
  -5   9   3        4.96       11.72     16.99 o 
  -4   9   3      223.22      216.98     28.49 o 
  -3   9   3       70.79       89.18     17.52 o 
  -2   9   3      726.70      827.82     22.94 o 
  -1   9   3       31.35       31.15     10.75 o 
   0   9   3      907.54      950.89     34.89 o 
   1   9   3        5.94        5.44     11.56 o 
   2   9   3      940.69     1056.53     34.62 o 
   3   9   3        6.92        8.35     15.26 o 
   4   9   3      192.93      189.60     24.35 o 
   5   9   3       12.47       18.47     13.29 o 
   6   9   3      138.94      112.30     25.52 o 
  -6  10   3      174.87      157.68     29.89 o 
  -5  10   3        1.00      -10.92     17.21 o 
  -4  10   3      281.20      306.40     42.12 o 
  -3  10   3        0.50       10.82     16.09 o 
  -2  10   3       90.48       69.89     15.43 o 
  -1  10   3        0.52       17.32     12.14 o 
   0  10   3       26.80       39.08      8.82 o 
   1  10   3        4.02       15.38     12.25 o 
   2  10   3        3.02        1.29     13.55 o 
   3  10   3        3.41       18.40     15.10 o 
   4  10   3        3.62        3.01     18.34 o 
  -2  11   3      359.25      275.98     40.16 o 
  -1  11   3       26.76       27.21     12.50 o 
   0  11   3      232.98      202.18     33.93 o 
   1  11   3        4.16       10.45     15.21 o 
 -12   0   4        9.83        3.99     12.87 o 
 -10   0   4      194.50      211.27     18.57 o 
  -8   0   4      434.95      489.43     11.09 o 
  -6   0   4    13670.00    15423.82    212.77 o 
  -4   0   4     8027.05     7520.62    144.04 o 
  -2   0   4     5666.69     5076.45     69.66 o 
   2   0   4     1563.47     1450.62     37.52 o 
   4   0   4       10.39        5.97      2.31 o 
   6   0   4      299.57      353.50     13.93 o 
   8   0   4       30.18       33.74     18.62 o 
  10   0   4       23.20       12.18     33.04 o 
 -13   1   4        1.36       19.93     23.17 o 
 -12   1   4      185.26      162.34     45.22 o 
 -11   1   4        0.94       -0.76     13.42 o 
 -10   1   4      376.83      394.58     13.45 o 
  -9   1   4        2.13        1.22      4.39 o 
  -8   1   4     1040.28     1115.32     18.21 o 
  -7   1   4       28.32       32.14      4.80 o 
  -6   1   4       99.67      101.61      3.90 o 
  -5   1   4      960.03     1034.71     13.62 o 
  -4   1   4      856.51      867.64     26.68 o 
  -3   1   4     1331.94     1118.88     12.52 o 
  -2   1   4       24.67       22.58      3.23 o 
  -1   1   4       63.24       68.80      5.07 o 
   0   1   4    14775.07    14983.32     95.96 o 
   1   1   4     7811.79     7128.27     94.57 o 
   2   1   4     8483.83     7749.52     94.52 o 
   3   1   4        8.15        4.67      2.39 o 
   4   1   4     1686.24     1704.22     41.66 o 
   5   1   4       25.74       27.04      3.38 o 
   6   1   4     1659.37     1826.22     33.38 o 
   7   1   4        0.95       -0.19      3.52 o 
   8   1   4      614.06      644.10     21.92 o 
   9   1   4        3.49        5.82      8.22 o 
  10   1   4      157.65       91.39     36.32 o 
  11   1   4       10.78       20.65      7.34 o 
 -12   2   4       23.34       45.42     22.98 o 
 -11   2   4       35.62       27.57      8.96 o 
 -10   2   4      304.65      361.40     44.23 o 
  -9   2   4      209.77      204.96     11.98 o 
  -8   2   4     1629.60     1733.31     34.66 o 
  -7   2   4      202.47      220.91      8.73 o 
  -6   2   4     9386.36     9729.73     77.67 o 
  -5   2   4       78.27       81.63      6.81 o 
  -4   2   4     4169.47     4062.49     66.85 o 
  -3   2   4       36.96       42.15      4.98 o 
  -2   2   4     7102.44     6468.00     56.14 o 
  -1   2   4        7.93        9.67      2.68 o 
   0   2   4     7431.23     6879.87     53.66 o 
   1   2   4       59.61       83.28      7.73 o 
   2   2   4       31.93       34.63      3.93 o 
   3   2   4       78.19       96.13     11.92 o 
   4   2   4      446.73      434.82      6.58 o 
   5   2   4       17.07       12.61      3.03 o 
   6   2   4      117.58      110.70     11.32 o 
   7   2   4        3.52       -0.59      4.94 o 
   8   2   4      161.06      121.77     22.67 o 
   9   2   4        2.90       -8.71     18.24 o 
  10   2   4       10.28        5.19     24.97 o 
  11   2   4        0.71       -8.43     17.65 o 
 -12   3   4       64.30       55.40     21.29 o 
 -11   3   4        7.36        0.46     11.59 o 
 -10   3   4      165.06      174.79     24.63 o 
  -9   3   4       56.57       63.45     12.16 o 
  -8   3   4     1320.42     1397.80     21.49 o 
  -7   3   4      975.85     1101.30     22.01 o 
  -6   3   4      208.48      195.08      7.93 o 
  -5   3   4     2290.70     2324.40     29.77 o 
  -4   3   4      424.94      477.51     11.21 o 
  -3   3   4     1978.31     2007.33     22.54 o 
  -2   3   4       12.34       14.44      3.17 o 
  -1   3   4     2277.97     2248.26     26.97 o 
   0   3   4     2790.30     2653.28     37.70 o 
   1   3   4      384.16      319.87      9.53 o 
   2   3   4     3162.95     3016.50     55.95 o 
   3   3   4       46.44       38.46      5.15 o 
   4   3   4     3874.82     4140.16     91.84 o 
   5   3   4       17.93       10.91      3.01 o 
   6   3   4     1141.41     1297.27     29.54 o 
   7   3   4       61.37       61.72      9.83 o 
   8   3   4       80.84       59.38     14.99 o 
   9   3   4      205.75      166.77     29.41 o 
  10   3   4       92.35       81.45     22.16 o 
 -12   4   4        5.15        6.76     25.24 o 
 -11   4   4      215.04      186.38     35.53 o 
 -10   4   4       37.03       35.08     10.40 o 
  -9   4   4      389.55      388.58     21.34 o 
  -8   4   4      222.49      185.83     22.46 o 
  -7   4   4      710.44      694.27     20.84 o 
  -6   4   4      830.52      803.55     12.60 o 
  -5   4   4      112.70      125.69      7.46 o 
  -4   4   4     1538.74     1480.81     21.83 o 
  -3   4   4        4.65        8.86      4.91 o 
  -2   4   4     1498.53     1517.12     25.95 o 
  -1   4   4      114.13      121.18     11.40 o 
   0   4   4     2710.22     2721.04     35.23 o 
   1   4   4     2229.57     2199.69     32.53 o 
   2   4   4       32.93       30.73      5.29 o 
   3   4   4      703.10      727.35     11.35 o 
   4   4   4       12.39       10.30      9.86 o 
   5   4   4      940.73     1030.90     39.16 o 
   6   4   4       98.30       85.40     14.26 o 
   7   4   4      788.05      895.33     37.28 o 
   8   4   4      162.42      198.67     33.84 o 
   9   4   4       99.35       85.88     17.12 o 
  10   4   4       20.81       41.70     15.84 o 
 -11   5   4        0.37      -14.95     18.11 o 
 -10   5   4        2.39       15.60      7.64 o 
  -9   5   4       66.28       70.80     14.10 o 
  -8   5   4      155.83      138.48     18.69 o 
  -7   5   4     1503.72     1643.45     45.62 o 
  -6   5   4      159.54      125.39     15.30 o 
  -5   5   4     1331.38     1359.04     29.80 o 
  -4   5   4       60.84       55.07      8.95 o 
  -3   5   4     1165.09     1178.05     23.58 o 
  -2   5   4      160.11      168.61     19.64 o 
  -1   5   4     3092.20     3162.54     46.69 o 
   0   5   4     1787.56     1762.32     39.76 o 
   1   5   4     1454.55     1523.71     22.59 o 
   2   5   4     1392.56     1436.67     23.41 o 
   3   5   4       82.45       89.04      7.36 o 
   4   5   4     1174.64     1242.71     35.34 o 
   5   5   4       13.88        4.30     12.69 o 
   6   5   4      219.57      224.15     34.37 o 
   7   5   4        0.86       13.65      8.19 o 
   8   5   4        8.45        9.22     16.04 o 
   9   5   4        0.79       -3.77     11.97 o 
 -11   6   4       51.01       43.27     20.85 o 
 -10   6   4       26.30       15.69     10.95 o 
  -9   6   4       61.38       48.90     12.58 o 
  -8   6   4       55.86       47.69     14.07 o 
  -7   6   4      279.27      286.04     28.66 o 
  -6   6   4     1373.49     1485.95     30.28 o 
  -5   6   4        2.79        3.49      7.84 o 
  -4   6   4      403.81      435.98     24.69 o 
  -3   6   4      262.17      239.90     24.32 o 
  -2   6   4      260.75      273.27     28.09 o 
  -1   6   4      650.53      615.46     25.64 o 
   0   6   4     1220.50     1240.94     26.72 o 
   1   6   4     4717.69     5103.12     58.68 o 
   2   6   4      165.66      167.86     17.19 o 
   3   6   4     1715.49     1744.54     46.76 o 
   4   6   4        3.95        1.86      5.30 o 
   5   6   4      315.08      309.01     33.44 o 
   6   6   4      114.44       99.13     20.40 o 
   7   6   4      249.65      257.92     39.51 o 
   8   6   4        4.98       22.57     26.04 o 
   9   6   4       48.36       25.64     24.84 o 
 -10   7   4        0.48       14.83     16.28 o 
  -9   7   4       46.35       34.06     14.25 o 
  -8   7   4       23.00       11.54      8.06 o 
  -7   7   4      521.38      652.42     68.42 o 
  -6   7   4       21.64       -1.38     11.40 o 
  -5   7   4     1499.18     1616.36     23.18 o 
  -4   7   4      147.85      135.67     16.40 o 
  -3   7   4     1832.54     1929.63     28.86 o 
  -2   7   4        4.31        9.01      8.33 o 
  -1   7   4     2849.70     3120.68     47.03 o 
   0   7   4      244.06      277.39     32.39 o 
   1   7   4     2041.78     2158.64     35.73 o 
   2   7   4      399.62      393.42     18.72 o 
   3   7   4      169.77      154.68     18.56 o 
   4   7   4      227.68      221.19     35.40 o 
   5   7   4        1.79        5.92     15.95 o 
   6   7   4      178.61      151.21     24.84 o 
   7   7   4       30.51       27.31     11.74 o 
   8   7   4       34.84       24.65     15.28 o 
  -9   8   4      145.48      128.05     34.73 o 
  -8   8   4       32.94       23.87     11.83 o 
  -7   8   4      538.19      443.69     25.79 o 
  -6   8   4      290.11      231.97     37.42 o 
  -5   8   4       34.95       54.25      8.53 o 
  -4   8   4       75.52       64.92     12.20 o 
  -3   8   4       22.18       33.15      6.33 o 
  -2   8   4       25.99       38.59      8.35 o 
  -1   8   4       11.48       14.88      9.27 o 
   0   8   4      584.24      611.01     29.32 o 
   1   8   4     1150.63     1210.87     28.79 o 
   2   8   4       20.60       20.74      8.65 o 
   3   8   4     1501.14     1605.62     52.05 o 
   4   8   4        0.02       10.28     13.68 o 
   5   8   4      787.16      935.57     24.56 o 
   6   8   4        0.10        5.54      9.66 o 
   7   8   4      205.84      140.78     45.90 o 
  -8   9   4       25.61       19.36     20.79 o 
  -7   9   4      225.02      153.91     42.05 o 
  -6   9   4       37.79       42.72     18.02 o 
  -5   9   4      511.86      473.40     69.86 o 
  -4   9   4      203.50      183.13     21.65 o 
  -3   9   4      736.54      822.53     22.17 o 
  -2   9   4        1.21       13.81      7.93 o 
  -1   9   4      642.15      693.53     26.74 o 
   0   9   4        9.36       13.41      9.84 o 
   1   9   4      143.56      137.46     20.47 o 
   2   9   4       44.09       38.09     11.74 o 
   3   9   4       42.13       26.27     12.05 o 
   4   9   4       34.77       21.68      9.67 o 
   5   9   4       46.05       44.54     11.76 o 
   6   9   4       12.04       35.57     13.68 o 
  -6  10   4        0.22        5.01     11.24 o 
  -5  10   4        0.47       -4.81     15.18 o 
  -4  10   4       58.12       54.59     15.85 o 
  -3  10   4       14.68       20.78      9.51 o 
  -2  10   4       29.11       28.46      9.67 o 
  -1  10   4      124.46       83.46     16.13 o 
   0  10   4       32.94       18.79     20.42 o 
   1  10   4      245.13      248.16     38.84 o 
   2  10   4       52.80       30.47     13.34 o 
   3  10   4      148.97      142.45     29.33 o 
   4  10   4        7.13       14.89     12.79 o 
  -2  11   4        0.16        4.58     10.86 o 
  -1  11   4      264.96      208.72     37.02 o 
   0  11   4        3.83        1.96     16.10 o 
 -13   0   5      230.58      146.74     88.51 o 
 -11   0   5      493.20      553.82     32.09 o 
  -9   0   5      851.04      976.49     30.65 o 
  -7   0   5      952.00      900.45     38.65 o 
  -5   0   5       81.82       31.15     11.84 o 
  -3   0   5       11.34        8.05      3.74 o 
  -1   0   5        1.30        5.67      4.49 o 
   1   0   5     3435.04     3074.93     54.68 o 
   3   0   5     4687.73     4750.14    133.39 o 
   5   0   5     1587.40     1721.33     37.84 o 
   7   0   5      569.42      652.65     42.07 o 
   9   0   5      170.66      184.70     49.46 o 
 -13   1   5        2.28      -24.09     28.98 o 
 -12   1   5        2.43        1.01     17.50 o 
 -11   1   5        0.10       13.55     10.11 o 
 -10   1   5        3.75        5.48      6.54 o 
  -9   1   5        2.98        3.51      3.54 o 
  -8   1   5       32.50       34.70      6.01 o 
  -7   1   5     1179.95     1250.99     29.06 o 
  -6   1   5       17.85       21.17      3.27 o 
  -5   1   5      403.44      329.54     10.41 o 
  -4   1   5      349.35      379.25      7.32 o 
  -3   1   5     9498.38     9096.19    146.07 o 
  -2   1   5      175.64      167.10      4.92 o 
  -1   1   5    13898.98    13632.80    133.91 o 
   0   1   5        1.69       -1.78      2.76 o 
   1   1   5     2458.83     2226.72     35.57 o 
   2   1   5        2.43       -1.90      5.02 o 
   3   1   5     4814.59     4765.97     88.99 o 
   4   1   5      379.15      355.68      9.68 o 
   5   1   5      956.97      964.71     16.39 o 
   6   1   5      117.30      106.76      8.82 o 
   7   1   5       36.38       34.89      7.90 o 
   8   1   5        0.45        8.47      6.55 o 
   9   1   5        1.56       -1.81     11.81 o 
  10   1   5        0.99       26.61     13.02 o 
 -13   2   5       32.61       35.52     27.50 o 
 -12   2   5        3.97        2.35     16.77 o 
 -11   2   5       79.58       77.46     14.33 o 
 -10   2   5       26.63       21.66      7.22 o 
  -9   2   5      869.99      907.14     21.98 o 
  -8   2   5       49.16       45.77      6.22 o 
  -7   2   5     1676.65     1781.15     30.35 o 
  -6   2   5      338.06      337.72      7.19 o 
  -5   2   5     2726.98     2970.05     56.67 o 
  -4   2   5      691.62      749.96     13.62 o 
  -3   2   5     3141.18     3085.67     54.56 o 
  -2   2   5       53.25       49.66      5.29 o 
  -1   2   5       31.10       36.52      5.66 o 
   0   2   5     6422.43     6248.70     99.35 o 
   1   2   5       30.58       40.30      4.39 o 
   2   2   5     5190.62     5023.04     66.27 o 
   3   2   5      208.97      151.47     11.58 o 
   4   2   5      338.58      328.77      6.20 o 
   5   2   5     1330.57     1445.67     20.05 o 
   6   2   5       17.06       11.17      3.21 o 
   7   2   5      809.82      898.70     40.70 o 
   8   2   5       22.53       15.97      5.27 o 
   9   2   5      275.42      255.01     50.45 o 
  10   2   5       29.65       10.97     15.12 o 
 -12   3   5       18.91       52.66     21.68 o 
 -11   3   5       13.11       10.22      8.09 o 
 -10   3   5        5.07       -6.58     10.39 o 
  -9   3   5        2.75        0.09      6.74 o 
  -8   3   5      435.21      461.21     11.25 o 
  -7   3   5      922.48      913.49     14.13 o 
  -6   3   5     1471.76     1500.43     16.81 o 
  -5   3   5     1342.72     1298.76     14.84 o 
  -4   3   5       45.18       40.72      4.92 o 
  -3   3   5     2392.30     2262.50     27.46 o 
  -2   3   5        1.99        4.08      3.62 o 
  -1   3   5     2951.57     2784.90     61.22 o 
   0   3   5       14.25       12.19      3.82 o 
   1   3   5     1408.95     1199.30     18.00 o 
   2   3   5      136.65      121.82     13.02 o 
   3   3   5     3375.32     3609.34     41.45 o 
   4   3   5       50.96       41.86      5.58 o 
   5   3   5      691.46      697.49     14.67 o 
   6   3   5      218.05      227.54     14.77 o 
   7   3   5       50.03       31.65      9.09 o 
   8   3   5       48.52       18.20     11.42 o 
   9   3   5       60.76       37.06     13.58 o 
  10   3   5        2.90      -12.40     23.88 o 
 -12   4   5        0.93       23.93     23.40 o 
 -11   4   5      223.05      205.80     49.52 o 
 -10   4   5        0.13        4.66     15.37 o 
  -9   4   5      192.04      205.56     24.34 o 
  -8   4   5       13.75       13.29      4.02 o 
  -7   4   5      970.82     1045.16     21.48 o 
  -6   4   5      186.98      180.28     12.91 o 
  -5   4   5      393.21      387.26      9.40 o 
  -4   4   5     1177.46     1306.45     18.95 o 
  -3   4   5        3.45        8.12      4.28 o 
  -2   4   5     1552.72     1559.11     27.08 o 
  -1   4   5       41.74       35.01      5.61 o 
   0   4   5     1355.57     1363.08     19.29 o 
   1   4   5       12.24        1.30      3.74 o 
   2   4   5      342.31      299.99     10.79 o 
   3   4   5      107.84      124.36      8.64 o 
   4   4   5      311.68      311.32      8.61 o 
   5   4   5      450.10      445.15     17.81 o 
   6   4   5      160.41      153.46     19.21 o 
   7   4   5      567.46      651.07     33.88 o 
   8   4   5        0.47       14.25      8.86 o 
   9   4   5        9.64       -4.65     15.61 o 
  10   4   5        0.14       19.71     11.15 o 
 -11   5   5       21.46       19.16     12.04 o 
 -10   5   5      338.27      317.54     54.21 o 
  -9   5   5      123.60       95.14     18.04 o 
  -8   5   5      612.67      680.43     23.74 o 
  -7   5   5     1014.26     1078.69     26.68 o 
  -6   5   5      190.07      206.37     13.29 o 
  -5   5   5      926.01     1021.95     25.05 o 
  -4   5   5     1433.99     1506.27     28.54 o 
  -3   5   5     1780.96     1776.52     28.49 o 
  -2   5   5      566.92      541.15     21.07 o 
  -1   5   5     2657.50     2787.19     35.80 o 
   0   5   5        7.58        2.07      6.46 o 
   1   5   5      569.74      588.59     12.40 o 
   2   5   5       37.07       37.99      6.43 o 
   3   5   5     1535.80     1609.05     24.84 o 
   4   5   5     1299.61     1373.64     39.11 o 
   5   5   5      731.13      822.44     25.27 o 
   6   5   5      283.01      278.41     17.76 o 
   7   5   5        0.73        0.07     13.72 o 
   8   5   5      117.79       98.91     17.35 o 
   9   5   5        2.86       -5.80     14.21 o 
 -11   6   5       29.13       15.49     14.29 o 
 -10   6   5        0.69       -5.74     16.73 o 
  -9   6   5      103.79      105.61     18.69 o 
  -8   6   5      126.86      100.84     16.73 o 
  -7   6   5       45.52       27.13      9.19 o 
  -6   6   5      111.20       84.28     12.62 o 
  -5   6   5       59.64       85.05     24.09 o 
  -4   6   5     1209.79     1321.53     27.72 o 
  -3   6   5       23.26       19.85      6.36 o 
  -2   6   5     2667.23     2951.64     44.80 o 
  -1   6   5      164.91      140.78     18.47 o 
   0   6   5     1487.36     1592.61     34.32 o 
   1   6   5       37.91       31.93      7.47 o 
   2   6   5     1614.63     1684.43     26.89 o 
   3   6   5        1.90        4.29      4.28 o 
   4   6   5      632.48      704.31     26.13 o 
   5   6   5      254.99      238.93     37.56 o 
   6   6   5      118.46      102.06     19.07 o 
   7   6   5       88.26      103.11     21.56 o 
   8   6   5        0.45        9.24     19.59 o 
 -10   7   5      249.95      219.93     52.81 o 
  -9   7   5       43.29       16.89     14.72 o 
  -8   7   5      372.85      375.67     48.63 o 
  -7   7   5       78.87       43.06     15.55 o 
  -6   7   5      138.69      169.02     21.20 o 
  -5   7   5        9.59       17.01      7.84 o 
  -4   7   5      586.96      638.06     25.86 o 
  -3   7   5      438.69      473.54     21.41 o 
  -2   7   5      157.79      165.86     18.60 o 
  -1   7   5       35.42       35.09      8.90 o 
   0   7   5       81.86       68.08     11.63 o 
   1   7   5      230.10      208.70     23.96 o 
   2   7   5       10.20        5.07      4.44 o 
   3   7   5      103.48      100.22     15.53 o 
   4   7   5       40.45       38.74     13.45 o 
   5   7   5      112.62       95.49     16.63 o 
   6   7   5      214.15      200.65     37.64 o 
   7   7   5        9.86      -13.57     19.86 o 
   8   7   5      118.88       72.15     20.68 o 
  -9   8   5       18.45       17.88     20.61 o 
  -8   8   5       63.40       49.53     14.12 o 
  -7   8   5       14.21       39.75     10.53 o 
  -6   8   5      177.44      185.71     20.53 o 
  -5   8   5       84.25       75.77     14.95 o 
  -4   8   5      439.08      491.15     21.42 o 
  -3   8   5        0.23        4.56      6.33 o 
  -2   8   5      403.79      443.39     29.83 o 
  -1   8   5      182.30      179.24     19.18 o 
   0   8   5      296.17      283.76     31.80 o 
   1   8   5      146.68      151.39     14.76 o 
   2   8   5      197.22      186.24     24.81 o 
   3   8   5        6.92       21.01     11.96 o 
   4   8   5      255.30      254.21     35.58 o 
   5   8   5       23.75        7.14      8.25 o 
   6   8   5      154.11      137.48     25.29 o 
   7   8   5       21.00       24.59     15.83 o 
  -8   9   5      169.43      133.45     26.60 o 
  -7   9   5       35.53       31.26      9.88 o 
  -6   9   5      241.84      231.19     37.75 o 
  -5   9   5       10.72       11.71      7.56 o 
  -4   9   5      288.93      253.53     30.17 o 
  -3   9   5        7.27       15.27      6.23 o 
  -2   9   5        3.10       16.82     10.34 o 
  -1   9   5       26.17       25.12     11.23 o 
   0   9   5        1.35       -0.32     11.73 o 
   1   9   5        4.83        9.37      9.84 o 
   2   9   5       23.85       -1.21     12.70 o 
   3   9   5        0.18       21.50     12.37 o 
   4   9   5       87.49       80.51     14.92 o 
   5   9   5        1.51        6.11     14.28 o 
  -6  10   5       87.13       79.58     17.07 o 
  -5  10   5       17.79       37.26     12.30 o 
  -4  10   5      321.20      262.25     39.98 o 
  -3  10   5        4.37       16.60      8.23 o 
  -2  10   5      476.04      551.85     47.28 o 
  -1  10   5       23.99       39.97     12.47 o 
   0  10   5      465.28      408.84     62.75 o 
   1  10   5        1.87        4.99     15.62 o 
   2  10   5      501.01      401.38     72.53 o 
   3  10   5        0.15       18.42     12.55 o 
 -12   0   6      184.59      160.68     70.28 o 
 -10   0   6      115.88      113.20     37.95 o 
  -8   0   6      121.27      104.79     20.19 o 
  -6   0   6        8.30        8.46     13.78 o 
  -4   0   6      136.94      131.67      3.56 o 
  -2   0   6     1530.38     1423.31     16.43 o 
   0   0   6     6150.20     5621.01    111.21 o 
   4   0   6     4019.01     4660.01    248.24 o 
   6   0   6     1171.99     1342.94     50.30 o 
   8   0   6      131.19      112.57     30.61 o 
  10   0   6       17.00       24.75     20.69 o 
 -13   1   6       14.86       32.84     29.14 o 
 -12   1   6       74.40       55.47     17.25 o 
 -11   1   6      173.56      138.42     27.80 o 
 -10   1   6      299.18      369.81     18.19 o 
  -9   1   6       84.79       64.96     15.53 o 
  -8   1   6     1730.46     1982.30     47.04 o 
  -7   1   6       17.06       17.45      3.83 o 
  -6   1   6     2588.36     2638.15     47.73 o 
  -5   1   6       52.08       42.38      5.75 o 
  -4   1   6     5218.52     5083.69    111.09 o 
  -3   1   6      200.68      173.47      6.48 o 
  -2   1   6     8537.23     8464.70    140.41 o 
  -1   1   6     1157.39     1221.55     20.36 o 
   0   1   6       58.93       53.87      5.78 o 
   1   1   6      174.86      172.75      9.69 o 
   2   1   6     1051.10     1042.84     19.21 o 
   3   1   6      268.09      225.53     15.19 o 
   4   1   6       11.56       15.01      4.20 o 
   5   1   6        0.84        7.80      4.71 o 
   6   1   6      520.94      614.81     18.10 o 
   7   1   6        0.67        5.76      6.48 o 
   8   1   6      135.73      137.74     28.64 o 
   9   1   6        5.92       16.39     18.30 o 
  10   1   6       91.06       67.21     17.24 o 
 -13   2   6        0.01       26.17     14.54 o 
 -12   2   6      117.68      100.98     28.01 o 
 -11   2   6       59.61       61.16     29.13 o 
 -10   2   6       69.40       57.95     11.56 o 
  -9   2   6      188.09      125.24     17.26 o 
  -8   2   6       13.64        7.88      3.85 o 
  -7   2   6      186.05      191.98     21.47 o 
  -6   2   6        1.91        2.31      3.31 o 
  -5   2   6      974.69      982.67     19.28 o 
  -4   2   6     1114.08     1075.16     15.03 o 
  -3   2   6      249.73      231.86      7.03 o 
  -2   2   6     6631.32     6499.65    119.63 o 
  -1   2   6     1197.75     1222.51     17.90 o 
   0   2   6     5559.63     5556.64     74.95 o 
   1   2   6     2285.53     2360.28     27.74 o 
   2   2   6     3976.07     4024.61    103.56 o 
   3   2   6       23.63       16.19      7.73 o 
   4   2   6     1184.79     1223.24     25.48 o 
   5   2   6       15.79       14.14      4.06 o 
   6   2   6      511.71      571.77     22.50 o 
   7   2   6        4.14        4.51     14.32 o 
   8   2   6      271.30      231.49     47.56 o 
   9   2   6       35.24       26.39     15.80 o 
  10   2   6        6.60       13.59     16.29 o 
 -12   3   6       64.34       55.60     22.24 o 
 -11   3   6       14.44       35.74     12.28 o 
 -10   3   6      465.61      566.58     38.39 o 
  -9   3   6      201.54      194.57     24.86 o 
  -8   3   6     1382.19     1550.32     37.85 o 
  -7   3   6      173.03      156.09      8.78 o 
  -6   3   6     1933.90     2012.32     27.75 o 
  -5   3   6       16.38       12.43      4.92 o 
  -4   3   6     4851.07     4895.10    113.49 o 
  -3   3   6       22.87       25.36      4.55 o 
  -2   3   6     4357.40     4572.15     52.60 o 
  -1   3   6       89.68       66.22      7.46 o 
   0   3   6      265.67      238.26     14.09 o 
   1   3   6      437.98      429.96     10.75 o 
   2   3   6       23.97       34.82      5.28 o 
   3   3   6     1058.18     1100.45     18.29 o 
   4   3   6      660.20      630.06     15.17 o 
   5   3   6      431.37      382.97     27.14 o 
   6   3   6       80.41       78.82     18.75 o 
   7   3   6       34.46       33.26     12.72 o 
   8   3   6       47.10       17.84     13.23 o 
   9   3   6       42.29       24.64     18.12 o 
 -12   4   6       61.65       35.85     32.16 o 
 -11   4   6       50.10       33.26     19.36 o 
 -10   4   6      444.90      430.21     31.25 o 
  -9   4   6      277.52      335.86     31.78 o 
  -8   4   6      321.75      311.65     10.45 o 
  -7   4   6      708.36      767.30     23.24 o 
  -6   4   6        0.52        1.29      5.02 o 
  -5   4   6     1267.48     1373.42     24.58 o 
  -4   4   6      132.54      111.76     14.19 o 
  -3   4   6     1705.14     1604.20     24.99 o 
  -2   4   6     1029.58      964.58     20.45 o 
  -1   4   6     1261.54     1207.22     26.00 o 
   0   4   6     2820.37     3091.50     44.00 o 
   1   4   6       15.92       15.69      3.85 o 
   2   4   6     2557.17     2757.79     39.63 o 
   3   4   6       10.77       13.43      4.39 o 
   4   4   6     1054.68     1202.39     20.78 o 
   5   4   6       73.86       69.55     14.99 o 
   6   4   6      303.80      320.23     45.96 o 
   7   4   6      202.08      206.31     32.88 o 
   8   4   6       44.21       34.15     16.10 o 
   9   4   6       49.63       42.49     20.45 o 
 -11   5   6       89.05       67.20     19.77 o 
 -10   5   6       14.80       30.18     15.67 o 
  -9   5   6       33.91       34.78      6.97 o 
  -8   5   6      529.75      551.87     27.15 o 
  -7   5   6        5.11        6.86      7.07 o 
  -6   5   6      167.37      166.81     19.10 o 
  -5   5   6       22.53       26.20      7.47 o 
  -4   5   6      668.20      645.47     17.15 o 
  -3   5   6      536.32      549.51     15.23 o 
  -2   5   6     2274.23     2334.24     41.05 o 
  -1   5   6     2033.74     2162.14     52.41 o 
   0   5   6      168.54      163.29     17.70 o 
   1   5   6     1092.07     1130.97     22.76 o 
   2   5   6        5.03        5.99      7.61 o 
   3   5   6      870.30      922.90     18.78 o 
   4   5   6        0.44       -2.15     10.17 o 
   5   5   6      474.27      534.76     31.87 o 
   6   5   6        1.39       -5.51      9.48 o 
   7   5   6       72.19       57.34     15.22 o 
   8   5   6        6.56        0.76     11.84 o 
   9   5   6       22.42       30.30     13.36 o 
 -11   6   6       10.35       -1.69     15.26 o 
 -10   6   6        9.41        9.04     13.42 o 
  -9   6   6       71.45       44.19     14.72 o 
  -8   6   6       30.18       27.09     10.57 o 
  -7   6   6      369.45      400.69     16.30 o 
  -6   6   6       32.50       32.63      8.12 o 
  -5   6   6     1171.78     1227.16     31.94 o 
  -4   6   6      161.19      187.28     18.35 o 
  -3   6   6      909.00      982.09     23.27 o 
  -2   6   6     1195.17     1294.48     28.45 o 
  -1   6   6      519.32      539.73     22.00 o 
   0   6   6     1072.27     1199.25     26.75 o 
   1   6   6      168.04      169.03     17.38 o 
   2   6   6      492.31      517.78     14.10 o 
   3   6   6      122.72      111.34     12.88 o 
   4   6   6       14.45       28.22     13.02 o 
   5   6   6        0.51        8.13      9.25 o 
   6   6   6        2.93       19.80     11.76 o 
   7   6   6       76.46       47.27     22.50 o 
   8   6   6       26.22       36.16     11.66 o 
 -10   7   6       67.09       51.47     18.32 o 
  -9   7   6      121.09       96.74     27.67 o 
  -8   7   6      134.75      143.75     23.89 o 
  -7   7   6        9.17       12.76      6.14 o 
  -6   7   6       96.53       90.07     12.83 o 
  -5   7   6       12.15       20.49      8.58 o 
  -4   7   6      291.80      286.05     25.84 o 
  -3   7   6      215.05      221.72     21.70 o 
  -2   7   6      106.84      105.03     14.13 o 
  -1   7   6     3725.76     4381.90     71.98 o 
   0   7   6      258.77      266.12     28.71 o 
   1   7   6     1815.33     2032.80     43.96 o 
   2   7   6      179.23      172.57     20.08 o 
   3   7   6      604.22      708.62     35.42 o 
   4   7   6       76.80       50.52     13.44 o 
   5   7   6      726.23      862.43     35.37 o 
   6   7   6       43.29       48.74     16.67 o 
   7   7   6       82.51       70.25     20.23 o 
  -9   8   6      195.65      187.76     41.59 o 
  -8   8   6       44.27       32.64     11.04 o 
  -7   8   6      571.59      574.41     65.56 o 
  -6   8   6       57.71       48.51     13.84 o 
  -5   8   6     1102.57     1194.70     28.57 o 
  -4   8   6       12.00       14.56      7.70 o 
  -3   8   6     1600.56     1841.29     34.28 o 
  -2   8   6      156.72      164.42     17.83 o 
  -1   8   6      981.97     1085.19     24.77 o 
   0   8   6      250.24      248.74     26.74 o 
   1   8   6        8.68        7.71      9.49 o 
   2   8   6       27.81       35.07     12.24 o 
   3   8   6       80.28       73.27     17.34 o 
   4   8   6       10.13       13.70      8.44 o 
   5   8   6       29.10       21.56     12.57 o 
   6   8   6       17.60       27.22     15.78 o 
  -7   9   6       28.62       16.82     10.68 o 
  -6   9   6        4.17        0.46     11.16 o 
  -5   9   6        7.91       -0.04     14.24 o 
  -4   9   6        5.89       22.41      7.65 o 
  -3   9   6      174.03      137.17     20.45 o 
  -2   9   6        0.69       -1.06     10.96 o 
  -1   9   6      528.80      557.41     27.53 o 
   0   9   6        6.84       19.80     10.93 o 
   1   9   6      487.95      472.16     65.03 o 
   2   9   6       43.52       45.42     13.16 o 
   3   9   6      265.79      201.01     34.15 o 
   4   9   6       36.15       44.29     13.73 o 
   5   9   6       70.62       53.34     17.29 o 
  -5  10   6      307.60      272.49     43.37 o 
  -4  10   6       58.88       44.56     11.09 o 
  -3  10   6      393.47      344.32     57.13 o 
  -2  10   6       22.17       23.28     12.00 o 
  -1  10   6      279.26      269.74     35.38 o 
   0  10   6       22.69       16.98     15.63 o 
   1  10   6       25.72       26.39     11.01 o 
   2  10   6        1.94       22.27     13.84 o 
 -13   0   7        0.32       76.04     35.44 o 
 -11   0   7        7.16      -14.52     32.21 o 
  -9   0   7      320.00      323.78     74.45 o 
  -7   0   7      207.32      180.78     36.33 o 
  -5   0   7     6068.46     6495.44    150.13 o 
  -3   0   7     9762.69     9321.79     56.44 o 
  -1   0   7      104.15       84.03     17.51 o 
   1   0   7     3268.47     3288.19     71.90 o 
   3   0   7      804.64      799.12     29.47 o 
   5   0   7      126.98      113.93     25.70 o 
   7   0   7        9.60       16.53     16.96 o 
   9   0   7       25.34       28.19     12.94 o 
 -13   1   7       57.11       25.48     28.74 o 
 -12   1   7       16.37       11.25      9.93 o 
 -11   1   7      351.98      318.67     59.74 o 
 -10   1   7        7.12       14.25     13.10 o 
  -9   1   7      983.38     1193.98     56.53 o 
  -8   1   7       28.45       17.11      3.98 o 
  -7   1   7      613.26      647.91     20.44 o 
  -6   1   7      246.98      312.58     14.16 o 
  -5   1   7      740.92      729.14     16.24 o 
  -4   1   7      422.87      420.79     10.92 o 
  -3   1   7      570.47      574.65      8.63 o 
  -2   1   7      994.40      979.14     14.61 o 
  -1   1   7       78.00       59.09      6.80 o 
   0   1   7      935.30      889.90     11.39 o 
   1   1   7      182.53      153.62     11.68 o 
   2   1   7      263.31      239.48      9.71 o 
   3   1   7     1934.47     2010.87     52.20 o 
   4   1   7      155.16      155.47     17.96 o 
   5   1   7      670.29      751.50     18.05 o 
   6   1   7       55.37       48.57      8.79 o 
   7   1   7      210.71      200.98     29.61 o 
   8   1   7        0.76       19.45      6.92 o 
   9   1   7       73.18       47.34     13.75 o 
 -13   2   7        4.35        8.38     25.28 o 
 -12   2   7       13.42       21.29     16.13 o 
 -11   2   7        2.07       16.09     11.70 o 
 -10   2   7       34.57       34.61      8.84 o 
  -9   2   7      519.84      507.36     23.24 o 
  -8   2   7       10.00       12.80      4.68 o 
  -7   2   7      358.12      414.42     12.08 o 
  -6   2   7        2.80        8.10      4.00 o 
  -5   2   7     2525.57     2577.20     38.28 o 
  -4   2   7        1.33        0.28      4.96 o 
  -3   2   7     3242.27     2869.50     41.60 o 
  -2   2   7     2434.81     2787.91     33.81 o 
  -1   2   7     1805.75     1690.67     21.17 o 
   0   2   7     2021.59     2099.00     39.97 o 
   1   2   7     7544.57     7456.89     95.76 o 
   2   2   7      338.90      329.54     18.67 o 
   3   2   7      355.17      343.73     15.25 o 
   4   2   7      130.48      117.03     14.22 o 
   5   2   7      110.85       98.11     10.91 o 
   6   2   7       62.28       54.30      8.32 o 
   7   2   7       45.24       26.64      7.80 o 
   8   2   7       78.54       50.87     18.07 o 
   9   2   7        8.93       16.10     14.00 o 
 -12   3   7        3.91       50.82     25.66 o 
 -11   3   7      187.36      167.12     36.73 o 
 -10   3   7       20.39       17.64      8.98 o 
  -9   3   7      288.01      280.12     38.43 o 
  -8   3   7      705.50      779.12     28.70 o 
  -7   3   7       75.69       71.25      6.70 o 
  -6   3   7      403.04      419.38      7.79 o 
  -5   3   7      792.77      752.54     12.35 o 
  -4   3   7      955.16      925.25     13.04 o 
  -3   3   7       31.62       26.07      4.01 o 
  -2   3   7     2990.28     3217.56     49.32 o 
  -1   3   7        5.75        5.52      4.70 o 
   0   3   7      348.88      306.92     12.08 o 
   1   3   7      340.25      315.78     11.58 o 
   2   3   7      782.30      761.35     13.58 o 
   3   3   7     1936.00     2102.14     33.08 o 
   4   3   7      120.42      129.92     14.12 o 
   5   3   7      535.21      607.97     34.25 o 
   6   3   7        2.56       -2.87      4.78 o 
   7   3   7      339.61      314.55     55.06 o 
   8   3   7       79.07       67.83     21.12 o 
   9   3   7      263.84      223.04     73.63 o 
 -12   4   7       37.84       48.60     26.54 o 
 -11   4   7        9.19       35.81     23.99 o 
 -10   4   7      379.64      411.37     36.86 o 
  -9   4   7      929.25     1048.31     40.19 o 
  -8   4   7      329.96      347.44     46.80 o 
  -7   4   7     1477.66     1631.24     38.17 o 
  -6   4   7      420.90      463.32     12.34 o 
  -5   4   7     1312.43     1371.10     23.35 o 
  -4   4   7      536.60      574.08     17.81 o 
  -3   4   7     2081.13     2056.14     32.40 o 
  -2   4   7       40.31       55.19      8.89 o 
  -1   4   7      975.94      999.33     23.68 o 
   0   4   7        9.67        7.46      5.00 o 
   1   4   7     2110.73     2342.46     32.98 o 
   2   4   7      358.70      348.20     10.42 o 
   3   4   7      301.67      275.93     19.79 o 
   4   4   7      347.62      378.16     11.61 o 
   5   4   7        1.78        3.79      4.32 o 
   6   4   7      133.47      156.54     23.25 o 
   7   4   7       37.22       26.42     15.65 o 
   8   4   7       69.54       74.52     23.46 o 
   9   4   7       11.01        9.83     15.65 o 
 -11   5   7       28.69       19.02     28.73 o 
 -10   5   7        3.25       10.63     18.81 o 
  -9   5   7      115.68      126.35     21.52 o 
  -8   5   7       12.56        7.55      6.34 o 
  -7   5   7       63.67       50.74      9.94 o 
  -6   5   7      315.93      338.34     17.70 o 
  -5   5   7       57.66       63.76     11.95 o 
  -4   5   7     1502.75     1633.79     30.77 o 
  -3   5   7      102.21      128.05     16.94 o 
  -2   5   7      659.87      705.85     22.98 o 
  -1   5   7      290.52      319.26     34.74 o 
   0   5   7      696.00      754.17     16.82 o 
   1   5   7      392.98      363.13     17.34 o 
   2   5   7      665.53      662.30     12.89 o 
   3   5   7      678.75      729.49     19.68 o 
   4   5   7      121.98       82.92     15.28 o 
   5   5   7      120.17      130.95     22.39 o 
   6   5   7       28.73       18.72     12.54 o 
   7   5   7      129.06      130.10     22.57 o 
   8   5   7        5.40       47.21     20.99 o 
 -11   6   7       32.94       17.26     30.91 o 
 -10   6   7      181.35      188.55     44.72 o 
  -9   6   7      101.95       95.35     26.84 o 
  -8   6   7      247.48      250.75     33.93 o 
  -7   6   7       27.95       14.39      7.47 o 
  -6   6   7      668.49      755.38     28.18 o 
  -5   6   7      316.91      318.88     17.93 o 
  -4   6   7        3.69        2.80      9.15 o 
  -3   6   7      111.62      115.10     13.15 o 
  -2   6   7        0.13       18.39      8.08 o 
  -1   6   7      165.59      183.71     18.63 o 
   0   6   7      307.87      298.90     25.30 o 
   1   6   7     1652.94     1834.24     29.41 o 
   2   6   7      314.69      294.84     31.20 o 
   3   6   7       66.63       61.12     12.73 o 
   4   6   7      242.17      223.26     24.17 o 
   5   6   7       12.61        7.15      8.93 o 
   6   6   7       98.30      121.35     23.63 o 
   7   6   7       44.95       28.49     14.82 o 
 -10   7   7        3.07        9.99     11.23 o 
  -9   7   7       20.19       30.20      9.80 o 
  -8   7   7      153.50      146.57     24.06 o 
  -7   7   7       13.59       -6.43     10.21 o 
  -6   7   7      276.89      330.38     25.21 o 
  -5   7   7       13.76       18.72      8.79 o 
  -4   7   7      424.92      502.48     24.33 o 
  -3   7   7        0.62        2.37      9.15 o 
  -2   7   7      519.81      577.10     32.46 o 
  -1   7   7      471.68      465.43     16.87 o 
   0   7   7      465.32      487.38     44.98 o 
   1   7   7        1.48        9.55      7.51 o 
   2   7   7      522.03      579.86     34.23 o 
   3   7   7      317.89      327.98     35.11 o 
   4   7   7       75.35       64.82     13.21 o 
   5   7   7       10.27        3.81     17.53 o 
   6   7   7        0.13      -15.74     20.38 o 
   7   7   7       19.93        3.28     10.09 o 
  -9   8   7       28.78       23.14     14.39 o 
  -8   8   7       88.45       65.45     17.80 o 
  -7   8   7       12.36       15.20      9.00 o 
  -6   8   7      135.68      129.08     17.44 o 
  -5   8   7       30.19       23.29      9.23 o 
  -4   8   7      116.76      142.75     15.65 o 
  -3   8   7        6.07        3.93      6.48 o 
  -2   8   7       17.89       24.19      8.32 o 
  -1   8   7       31.45       32.18      9.17 o 
   0   8   7        8.24       11.53      8.78 o 
   1   8   7        2.63       16.66      8.79 o 
   2   8   7      295.15      283.41     31.67 o 
   3   8   7       20.95       31.00      9.76 o 
   4   8   7      345.74      359.75     32.28 o 
   5   8   7        4.26      -26.54     20.72 o 
  -7   9   7       51.37       52.04     12.97 o 
  -6   9   7      259.13      259.69     36.16 o 
  -5   9   7       68.44       70.35     13.53 o 
  -4   9   7      277.13      263.15     34.91 o 
  -3   9   7      356.62      328.96     45.31 o 
  -2   9   7      352.55      362.80     46.64 o 
  -1   9   7      110.93       97.06     13.45 o 
   0   9   7      613.47      684.08     21.06 o 
   1   9   7        8.06       25.55     12.07 o 
   2   9   7      506.26      473.54     67.77 o 
   3   9   7        7.02        3.78     12.61 o 
   4   9   7       24.71       13.96     14.27 o 
  -5  10   7        3.01       17.73     10.77 o 
  -4  10   7        5.02        7.17      9.42 o 
  -3  10   7        2.05       -8.03     12.42 o 
  -2  10   7       42.02       60.04     14.63 o 
  -1  10   7       36.66       29.39     10.41 o 
   0  10   7       56.30       59.40     15.64 o 
   1  10   7        1.03        8.74      9.75 o 
   2  10   7      224.95      185.11     33.25 o 
 -12   0   8       84.42      130.76     54.72 o 
 -10   0   8      347.14      559.89     42.55 o 
  -8   0   8      512.93      497.88     30.27 o 
  -6   0   8     6080.42     5794.09    164.53 o 
  -4   0   8     5880.85     5895.36    185.12 o 
  -2   0   8     1577.96     1696.70     55.82 o 
   0   0   8     1266.92     1429.52     38.52 o 
   2   0   8       12.73        7.87      7.76 o 
   4   0   8      335.22      324.95     19.74 o 
   6   0   8      226.23      198.42     49.16 o 
   8   0   8      199.47      198.00     47.14 o 
 -13   1   8       20.67       18.21     18.42 o 
 -12   1   8       50.14       48.14     15.02 o 
 -11   1   8       26.62       20.81     18.88 o 
 -10   1   8        9.04       18.46     13.59 o 
  -9   1   8        2.07       13.13     13.99 o 
  -8   1   8       66.76       67.85     19.05 o 
  -7   1   8       86.36       55.02     13.60 o 
  -6   1   8      806.47      864.24     19.52 o 
  -5   1   8       14.10       14.42      2.82 o 
  -4   1   8     1689.91     1706.72     23.43 o 
  -3   1   8      471.23      490.86      8.04 o 
  -2   1   8     3098.69     3286.48     52.66 o 
  -1   1   8      421.74      414.68     16.35 o 
   0   1   8     8286.13     8865.17    202.88 o 
   1   1   8     1025.55     1009.08     21.75 o 
   2   1   8     3560.42     3913.24     52.52 o 
   3   1   8        0.04        1.50      4.99 o 
   4   1   8     1342.49     1656.35     39.71 o 
   5   1   8       24.31       15.58      8.63 o 
   6   1   8      256.78      273.33     28.54 o 
   7   1   8       25.14       19.74      9.18 o 
   8   1   8       16.69       27.73     11.42 o 
   9   1   8        0.26       11.75      8.82 o 
 -13   2   8       24.89       52.13     34.31 o 
 -12   2   8      201.55      177.68     42.38 o 
 -11   2   8        1.80        6.95     12.07 o 
 -10   2   8      348.78      371.61     60.48 o 
  -9   2   8       45.21       24.01     17.15 o 
  -8   2   8     1132.40     1222.73     20.48 o 
  -7   2   8      391.46      450.27     12.03 o 
  -6   2   8     3417.38     3824.14     71.56 o 
  -5   2   8      104.93       94.37      6.70 o 
  -4   2   8      325.34      316.87      7.45 o 
  -3   2   8       40.37       33.77      5.78 o 
  -2   2   8      718.85      648.23     13.32 o 
  -1   2   8      319.18      350.00      9.70 o 
   0   2   8       16.66       15.77      4.77 o 
   1   2   8        5.45        1.63      3.94 o 
   2   2   8      784.99      808.81     22.58 o 
   3   2   8       15.16       16.55      6.78 o 
   4   2   8      186.39      184.03     20.18 o 
   5   2   8      187.82      177.33     20.81 o 
   6   2   8      605.00      744.33     37.20 o 
   7   2   8        0.57       -0.15      7.78 o 
   8   2   8      167.25      151.19     30.00 o 
   9   2   8       62.59       51.31     21.57 o 
 -12   3   8       16.05       28.74     26.00 o 
 -11   3   8       37.75       32.79     15.51 o 
 -10   3   8       31.77        6.42     10.53 o 
  -9   3   8       82.75      101.09     15.31 o 
  -8   3   8      136.32      108.45     14.87 o 
  -7   3   8      141.38      150.30      5.95 o 
  -6   3   8      480.16      457.20     10.75 o 
  -5   3   8      453.39      415.05      9.82 o 
  -4   3   8     2221.31     2377.18     26.89 o 
  -3   3   8     1060.03     1148.78     17.27 o 
  -2   3   8     1410.86     1476.32     43.33 o 
  -1   3   8      399.30      442.47     11.13 o 
   0   3   8     1884.19     1770.84     22.43 o 
   1   3   8        3.79        5.97      4.25 o 
   2   3   8      267.10      294.34      9.80 o 
   3   3   8       51.47       31.62      7.77 o 
   4   3   8      682.60      676.92     27.38 o 
   5   3   8      244.02      199.66     27.11 o 
   6   3   8      105.54       96.51     12.93 o 
   7   3   8      184.01      208.15     31.17 o 
   8   3   8       32.54       25.56     13.17 o 
 -12   4   8       46.59       14.74     24.00 o 
 -11   4   8       32.67       11.71     13.71 o 
 -10   4   8      168.46       78.88     30.45 o 
  -9   4   8        9.80       10.35      9.70 o 
  -8   4   8       96.93       90.29     15.09 o 
  -7   4   8        0.59        5.75      7.65 o 
  -6   4   8     1292.28     1323.36     19.77 o 
  -5   4   8       22.03       26.90      6.19 o 
  -4   4   8      621.90      601.71     13.51 o 
  -3   4   8      121.16      120.15     14.42 o 
  -2   4   8      207.96      233.05     26.63 o 
  -1   4   8      579.47      564.72     15.04 o 
   0   4   8       27.27       20.69      5.29 o 
   1   4   8      994.48      997.20     33.07 o 
   2   4   8      141.77      127.71     13.20 o 
   3   4   8      335.07      314.98     14.47 o 
   4   4   8       24.97       28.91      9.83 o 
   5   4   8      144.65      117.68     16.95 o 
   6   4   8       59.67       44.65     15.46 o 
   7   4   8       19.92       40.98     25.69 o 
   8   4   8       29.13       39.08     19.92 o 
 -11   5   8       82.04       89.32     39.81 o 
 -10   5   8        0.78        7.12     10.80 o 
  -9   5   8      130.96      101.07     18.61 o 
  -8   5   8      101.04       67.84     12.16 o 
  -7   5   8     1383.82     1594.55     31.37 o 
  -6   5   8      172.71      179.00     20.91 o 
  -5   5   8     1446.76     1682.15     32.25 o 
  -4   5   8     1361.01     1514.43     57.76 o 
  -3   5   8      744.40      759.26     26.86 o 
  -2   5   8     1370.04     1455.90     29.97 o 
  -1   5   8      287.44      260.57     25.09 o 
   0   5   8     1348.80     1486.70     25.98 o 
   1   5   8        0.35       -6.70      8.10 o 
   2   5   8      181.45      147.37     16.35 o 
   3   5   8        1.71       -0.14      6.27 o 
   4   5   8      270.11      251.38     20.41 o 
   5   5   8       81.94       75.62     18.80 o 
   6   5   8       69.72       46.96     15.51 o 
   7   5   8       58.25       58.69     18.95 o 
 -11   6   8       60.01       64.17     23.61 o 
 -10   6   8       51.67       35.35     13.43 o 
  -9   6   8       27.15       16.59     11.03 o 
  -8   6   8      107.57      109.70     15.31 o 
  -7   6   8        7.20       18.07      7.73 o 
  -6   6   8      847.58      954.69     36.42 o 
  -5   6   8      688.83      735.94     22.05 o 
  -4   6   8        1.19        5.11      7.70 o 
  -3   6   8     1812.36     1955.28     58.48 o 
  -2   6   8      112.71      109.42     12.16 o 
  -1   6   8     2003.49     2320.42     35.32 o 
   0   6   8       52.40       48.47     10.55 o 
   1   6   8     2797.33     3409.61     88.56 o 
   2   6   8       56.02       70.03     11.31 o 
   3   6   8      972.27     1175.74     30.01 o 
   4   6   8       16.74       22.60     14.83 o 
   5   6   8      131.88      114.50     31.11 o 
   6   6   8       60.01       45.08     15.77 o 
   7   6   8       78.16       48.75     20.35 o 
 -10   7   8       32.51       40.67     14.22 o 
  -9   7   8      167.55      150.52     30.37 o 
  -8   7   8       37.09       28.49      5.95 o 
  -7   7   8      740.24      902.21     58.94 o 
  -6   7   8      366.61      357.53     29.22 o 
  -5   7   8      645.22      680.70     25.28 o 
  -4   7   8      372.59      429.11     25.93 o 
  -3   7   8      276.03      280.30     31.60 o 
  -2   7   8        9.50        9.12      9.44 o 
  -1   7   8       98.99       79.63     12.67 o 
   0   7   8       74.01       79.80     12.55 o 
   1   7   8       37.91       36.14      9.41 o 
   2   7   8       53.97       49.62      9.32 o 
   3   7   8       25.03       18.98     13.27 o 
   4   7   8        8.31        6.97     17.73 o 
   5   7   8       77.79       75.18     20.69 o 
   6   7   8        3.46       15.15      9.77 o 
  -9   8   8        6.52       20.10     15.33 o 
  -8   8   8       21.68       23.60     18.17 o 
  -7   8   8        0.93        5.51      8.31 o 
  -6   8   8      106.71       78.89     11.78 o 
  -5   8   8      310.48      286.71     36.37 o 
  -4   8   8        1.35       -5.56     13.36 o 
  -3   8   8      573.47      607.35     21.02 o 
  -2   8   8        6.06        4.80     10.21 o 
  -1   8   8      174.91      190.72     19.95 o 
   0   8   8        7.86       14.71      7.72 o 
   1   8   8      288.31      283.10     34.69 o 
   2   8   8        0.51        6.86      9.44 o 
   3   8   8      250.01      223.58     42.56 o 
   4   8   8       24.75       15.72     10.22 o 
   5   8   8       59.82       46.81     20.18 o 
  -7   9   8      459.34      412.80     56.57 o 
  -6   9   8       12.23       18.41     11.46 o 
  -5   9   8      272.26      243.30     29.83 o 
  -4   9   8       40.14       24.86      9.70 o 
  -3   9   8       91.20       94.26     16.53 o 
  -2   9   8       13.20       13.86     10.37 o 
  -1   9   8       25.61       27.32      8.34 o 
   0   9   8       13.56        9.38      9.96 o 
   1   9   8       35.39       26.80     13.04 o 
   2   9   8       26.37       26.28     10.77 o 
   3   9   8       24.64       22.94     11.06 o 
  -4  10   8      127.04      140.74     21.56 o 
  -3  10   8      253.55      210.01     31.88 o 
  -2  10   8       17.11        3.23      7.55 o 
  -1  10   8      274.72      254.25     36.11 o 
   0  10   8       18.79       23.36     10.60 o 
 -13   0   9      136.49       83.76     56.02 o 
 -11   0   9      407.19      344.39    131.52 o 
  -9   0   9      188.95      150.65     57.25 o 
  -7   0   9      116.92      103.41     48.60 o 
  -5   0   9      243.38      262.06     11.93 o 
  -3   0   9      684.89      692.52     44.39 o 
  -1   0   9     1201.46     1159.36     22.47 o 
   1   0   9     1911.30     1923.67     54.09 o 
   3   0   9      702.94      816.88     39.09 o 
   5   0   9      180.86      169.34     25.94 o 
   7   0   9      144.05      118.35     34.16 o 
 -13   1   9       12.00       21.48     20.98 o 
 -12   1   9        1.77        4.84     25.56 o 
 -11   1   9      100.28       72.11     23.36 o 
 -10   1   9        2.34       27.02     14.04 o 
  -9   1   9      639.95      731.24     75.42 o 
  -8   1   9        1.93        4.61     15.01 o 
  -7   1   9     1956.00     2106.64     57.18 o 
  -6   1   9       78.73       77.77     10.22 o 
  -5   1   9      356.61      334.93      7.58 o 
  -4   1   9       18.64       11.55      3.79 o 
  -3   1   9     2377.66     2369.67     51.53 o 
  -2   1   9       20.88       21.19      3.58 o 
  -1   1   9     4708.10     5021.63     95.81 o 
   0   1   9      127.54      142.88     13.66 o 
   1   1   9      141.90      137.31     12.03 o 
   2   1   9       19.71       13.61      4.87 o 
   3   1   9      118.14      103.97     14.06 o 
   4   1   9        0.56        0.09      9.41 o 
   5   1   9       74.28       79.29     21.68 o 
   6   1   9        0.29        8.11     11.42 o 
   7   1   9        0.43       10.49      8.39 o 
   8   1   9        0.07        4.28     20.09 o 
 -12   2   9        1.42      -10.47     20.31 o 
 -11   2   9       82.52      123.16     24.19 o 
 -10   2   9        0.15      -12.27     18.85 o 
  -9   2   9      462.40      473.24     10.92 o 
  -8   2   9       20.86       18.77      8.02 o 
  -7   2   9       43.65       34.62      9.80 o 
  -6   2   9      279.47      273.82     12.29 o 
  -5   2   9       51.33       54.55      7.33 o 
  -4   2   9      446.32      468.97     15.16 o 
  -3   2   9       62.72       76.23      9.13 o 
  -2   2   9        5.57        6.55      4.73 o 
  -1   2   9      788.53      842.02     20.99 o 
   0   2   9      518.90      519.65     11.49 o 
   1   2   9      714.59      679.58     24.99 o 
   2   2   9      745.62      810.61     30.74 o 
   3   2   9      506.38      575.55     18.85 o 
   4   2   9      126.75      115.35     14.58 o 
   5   2   9      830.56     1039.21     22.06 o 
   6   2   9       41.26       27.34      9.40 o 
   7   2   9      511.24      719.81    125.30 o 
   8   2   9        0.38       11.85     11.41 o 
 -12   3   9       83.21       50.12     15.03 o 
 -11   3   9       76.03       63.08     16.63 o 
 -10   3   9       75.55       72.54     26.17 o 
  -9   3   9      214.16      202.07     29.70 o 
  -8   3   9       49.41       52.46     12.41 o 
  -7   3   9     1027.50     1030.96     28.67 o 
  -6   3   9       27.42       22.89      5.06 o 
  -5   3   9     1409.59     1530.11     22.20 o 
  -4   3   9      218.35      250.35     11.76 o 
  -3   3   9     1574.14     1620.17     31.08 o 
  -2   3   9      273.32      272.79     15.37 o 
  -1   3   9      686.84      679.70     18.19 o 
   0   3   9      115.94      116.92     10.51 o 
   1   3   9      219.77      201.73     12.75 o 
   2   3   9      297.28      286.12     10.28 o 
   3   3   9      446.48      478.86     21.40 o 
   4   3   9       47.55       46.51     10.34 o 
   5   3   9        5.90        1.66     10.19 o 
   6   3   9      182.79      168.73     31.32 o 
   7   3   9       73.60       90.49     28.24 o 
   8   3   9      148.84      115.67     26.56 o 
 -12   4   9        3.93       15.09     18.34 o 
 -11   4   9       64.78       65.47     19.73 o 
 -10   4   9      128.91      141.38     31.38 o 
  -9   4   9       13.56       14.76      7.37 o 
  -8   4   9      624.79      646.54     20.50 o 
  -7   4   9        0.39        0.98      5.29 o 
  -6   4   9      728.32      847.61     17.19 o 
  -5   4   9       67.99       53.93      8.48 o 
  -4   4   9      894.35     1019.69     23.64 o 
  -3   4   9      234.53      245.89     27.42 o 
  -2   4   9      653.02      620.98     32.20 o 
  -1   4   9      484.21      476.81     14.12 o 
   0   4   9      506.30      514.54     16.80 o 
   1   4   9      702.52      683.13     32.96 o 
   2   4   9       39.94       34.55      7.31 o 
   3   4   9      406.71      426.62     15.44 o 
   4   4   9       13.78        3.87      7.48 o 
   5   4   9      113.86      100.09     19.43 o 
   6   4   9       24.63       14.84     12.59 o 
   7   4   9       93.75       74.30     23.15 o 
 -11   5   9       39.44       70.72     25.84 o 
 -10   5   9      122.14      106.42     24.64 o 
  -9   5   9       50.71       30.19     17.40 o 
  -8   5   9      165.09      155.30     28.13 o 
  -7   5   9       98.58      102.61     15.36 o 
  -6   5   9        4.40       10.95      7.93 o 
  -5   5   9      180.45      196.81     23.05 o 
  -4   5   9      120.96      114.47     16.00 o 
  -3   5   9      588.82      585.03     22.25 o 
  -2   5   9        4.50       17.47      6.27 o 
  -1   5   9      407.39      417.95     16.77 o 
   0   5   9      320.96      254.97     30.66 o 
   1   5   9       76.13       82.79     12.08 o 
   2   5   9       86.51       96.19     11.52 o 
   3   5   9       49.57       49.65      8.44 o 
   4   5   9      310.77      353.98     45.94 o 
   5   5   9        0.27       10.26      9.45 o 
   6   5   9      128.86       82.61     32.75 o 
   7   5   9       34.02       48.13     18.77 o 
 -10   6   9       38.23       40.81     26.21 o 
  -9   6   9        1.67        0.41      6.63 o 
  -8   6   9      148.87      157.48     23.48 o 
  -7   6   9        1.12        2.13      9.47 o 
  -6   6   9       12.09       10.61      8.34 o 
  -5   6   9        6.38       -3.54      8.51 o 
  -4   6   9      273.54      320.61     36.66 o 
  -3   6   9       42.08       41.63     11.04 o 
  -2   6   9     1190.70     1312.54     32.44 o 
  -1   6   9      505.18      526.73     32.38 o 
   0   6   9      421.63      486.46     20.65 o 
   1   6   9      112.65      119.25     13.67 o 
   2   6   9       42.32       44.26      9.02 o 
   3   6   9      138.34      113.19     19.06 o 
   4   6   9        7.88       15.35     10.87 o 
   5   6   9      315.99      247.09     44.69 o 
   6   6   9        0.87       17.08     14.69 o 
 -10   7   9      141.31      155.68     50.71 o 
  -9   7   9      107.07      104.80     23.90 o 
  -8   7   9      113.18      134.64     25.29 o 
  -7   7   9      143.51      151.71     20.36 o 
  -6   7   9       37.94       40.18      8.53 o 
  -5   7   9       27.39       23.68     11.99 o 
  -4   7   9       59.49       55.19     12.31 o 
  -3   7   9      346.06      336.80     36.50 o 
  -2   7   9       13.67       16.61      9.35 o 
  -1   7   9      148.05      146.10     16.47 o 
   0   7   9      385.20      394.04     44.33 o 
   1   7   9       48.84       22.83     15.54 o 
   2   7   9      244.57      252.68     31.54 o 
   3   7   9        4.85        3.06     12.60 o 
   4   7   9      160.99      162.16     30.54 o 
   5   7   9        0.06       11.83     15.79 o 
  -8   8   9      148.47      144.07     27.70 o 
  -7   8   9       55.53       61.02     12.98 o 
  -6   8   9      315.85      229.71     39.79 o 
  -5   8   9      112.57      118.53     16.39 o 
  -4   8   9      832.08      958.58     53.50 o 
  -3   8   9       24.58       33.11     10.11 o 
  -2   8   9      398.75      434.66     42.78 o 
  -1   8   9       68.99       72.31     12.58 o 
   0   8   9      198.30      170.46     25.02 o 
   1   8   9       33.98       23.34     12.42 o 
   2   8   9       83.79       77.21     16.74 o 
   3   8   9        0.22       -3.73     17.89 o 
   4   8   9        3.26       20.75     11.80 o 
  -6   9   9       32.28       30.35     10.46 o 
  -5   9   9       13.66       22.05      8.93 o 
  -4   9   9       45.61       43.75     10.03 o 
  -3   9   9        3.26        6.80      9.10 o 
  -2   9   9       33.51       28.12     11.41 o 
  -1   9   9        0.95        8.13     11.56 o 
   0   9   9      128.13      120.45     20.01 o 
   1   9   9       16.40       24.22      9.82 o 
   2   9   9       76.28       78.00     19.86 o 
  -2  10   9      150.29      118.74     22.08 o 
 -12   0  10       31.13       20.73     17.16 o 
 -10   0  10        1.73       31.48     27.79 o 
  -8   0  10       69.47       79.22     44.45 o 
  -6   0  10     1128.91     1257.39     66.66 o 
  -4   0  10     1959.42     2089.56     48.96 o 
  -2   0  10     2563.63     2522.00     42.92 o 
   0   0  10     3313.70     3617.66     81.43 o 
   2   0  10     2060.36     2298.86    116.85 o 
   4   0  10      218.80      240.57     35.60 o 
   6   0  10        4.84        0.81     13.58 o 
   8   0  10        0.26       31.95     48.15 o 
 -12   1  10       86.54       66.56     32.97 o 
 -11   1  10       49.23       36.85     25.71 o 
 -10   1  10      160.85      198.26     37.34 o 
  -9   1  10       18.73       17.99     17.18 o 
  -8   1  10     1071.68     1121.16     44.40 o 
  -7   1  10       53.28       57.83     17.43 o 
  -6   1  10      714.87      740.24     14.12 o 
  -5   1  10       80.99       88.17      9.30 o 
  -4   1  10      395.40      410.58      9.59 o 
  -3   1  10      272.69      270.64     11.70 o 
  -2   1  10      103.79       98.47     14.52 o 
  -1   1  10      166.61      126.76     14.90 o 
   0   1  10      827.24      917.59     26.00 o 
   1   1  10       65.93       66.41      9.09 o 
   2   1  10      713.43      826.80     40.96 o 
   3   1  10      154.74      128.27     16.07 o 
   4   1  10      500.72      513.45     60.44 o 
   5   1  10       40.13       51.38     12.39 o 
   6   1  10      173.64      180.21     25.79 o 
   7   1  10       12.83       12.61     12.45 o 
   8   1  10       33.61       41.98     11.96 o 
 -12   2  10        3.37       36.23     17.29 o 
 -11   2  10       32.38       12.26     18.09 o 
 -10   2  10       17.17       17.79     10.50 o 
  -9   2  10      363.42      331.37     63.75 o 
  -8   2  10      262.94      268.61     46.14 o 
  -7   2  10      484.52      595.83     22.41 o 
  -6   2  10      636.57      672.56     20.07 o 
  -5   2  10      262.36      273.82      7.74 o 
  -4   2  10     1454.27     1611.54     30.23 o 
  -3   2  10       40.12       35.86      6.68 o 
  -2   2  10     3682.32     4402.07     69.78 o 
  -1   2  10       46.65       52.24      7.69 o 
   0   2  10      883.04      955.63     38.90 o 
   1   2  10       47.65       47.58      8.17 o 
   2   2  10      582.56      591.86     31.13 o 
   3   2  10      420.61      414.73     37.96 o 
   4   2  10       13.33       13.08      5.85 o 
   5   2  10      166.60      118.01     24.01 o 
   6   2  10        0.85       -9.64     13.34 o 
   7   2  10       23.02       -3.40     21.54 o 
   8   2  10       49.18       31.65     11.75 o 
 -12   3  10       54.09       25.83     15.33 o 
 -11   3  10        5.82       25.48     16.89 o 
 -10   3  10      370.74      316.61     68.43 o 
  -9   3  10      263.44      261.15     31.17 o 
  -8   3  10     1346.15     1583.52     37.75 o 
  -7   3  10      107.97       94.34      7.64 o 
  -6   3  10      520.21      566.40     13.48 o 
  -5   3  10       66.01       61.40      9.94 o 
  -4   3  10      581.83      645.48     13.09 o 
  -3   3  10       44.07       41.03      8.50 o 
  -2   3  10      210.94      228.85     16.00 o 
  -1   3  10      217.54      233.25     22.78 o 
   0   3  10       45.18       35.07      6.48 o 
   1   3  10      164.92      148.50     15.37 o 
   2   3  10       40.56       30.58      8.09 o 
   3   3  10       36.05       34.46     10.83 o 
   4   3  10      442.20      438.88     26.85 o 
   5   3  10        2.41        0.40      7.62 o 
   6   3  10       41.20       17.98     17.11 o 
   7   3  10        0.52        2.65     15.41 o 
 -12   4  10        4.16       -5.46     34.76 o 
 -11   4  10        8.80       11.72     18.63 o 
 -10   4  10        3.67        5.22     14.92 o 
  -9   4  10      150.66      134.19     24.85 o 
  -8   4  10      128.36      132.07     25.15 o 
  -7   4  10      727.38      819.45     27.84 o 
  -6   4  10      669.62      710.85     16.41 o 
  -5   4  10      663.58      819.31     20.26 o 
  -4   4  10      759.53      781.52     44.21 o 
  -3   4  10      291.52      342.24     19.01 o 
  -2   4  10     1269.21     1404.03     37.98 o 
  -1   4  10       87.37       63.78     11.16 o 
   0   4  10      862.91      955.94     19.45 o 
   1   4  10       43.15       27.02      5.53 o 
   2   4  10      690.08      711.12     22.07 o 
   3   4  10      150.19      153.67     18.66 o 
   4   4  10      121.28      123.77     16.69 o 
   5   4  10       25.44       16.42     18.81 o 
   6   4  10        8.11        9.51     10.68 o 
   7   4  10       12.07       22.68      9.61 o 
 -11   5  10       19.78       30.52     24.84 o 
 -10   5  10      126.21       91.36     21.21 o 
  -9   5  10        3.66       -8.91     11.38 o 
  -8   5  10      393.31      427.13     26.17 o 
  -7   5  10      363.56      432.56     49.10 o 
  -6   5  10        7.98       10.10      5.33 o 
  -5   5  10      694.90      722.80     27.16 o 
  -4   5  10       19.18       21.73      6.36 o 
  -3   5  10      883.32      990.56     45.09 o 
  -2   5  10       31.02       24.51      6.45 o 
  -1   5  10     1369.63     1536.00     35.16 o 
   0   5  10       12.05       20.62      7.92 o 
   1   5  10      553.10      591.74     37.79 o 
   2   5  10       32.18       27.61      6.40 o 
   3   5  10      266.57      261.71     33.01 o 
   4   5  10      100.93       99.86     18.77 o 
   5   5  10       14.19       18.76     15.00 o 
   6   5  10       17.34       50.84     19.39 o 
 -10   6  10        3.05        6.10     20.93 o 
  -9   6  10      167.18      156.25     26.25 o 
  -8   6  10      231.33      163.97     28.22 o 
  -7   6  10      114.81       80.03     15.25 o 
  -6   6  10      179.93      156.62     22.99 o 
  -5   6  10      125.92      130.28     16.40 o 
  -4   6  10       91.70       77.90     16.08 o 
  -3   6  10       22.55       26.68      9.55 o 
  -2   6  10      321.92      315.10     33.52 o 
  -1   6  10       66.15       64.34     10.07 o 
   0   6  10       16.89       16.13      8.83 o 
   1   6  10      163.86      152.36     16.84 o 
   2   6  10       28.61       26.14      8.62 o 
   3   6  10       82.36       83.98     16.49 o 
   4   6  10        3.08       17.93     12.32 o 
   5   6  10       71.78       62.71     19.67 o 
  -9   7  10        1.00        8.74     23.47 o 
  -8   7  10        4.46       13.14     11.42 o 
  -7   7  10      146.83      149.34     20.80 o 
  -6   7  10        7.92       -4.23      8.65 o 
  -5   7  10      354.50      422.89     36.57 o 
  -4   7  10       13.93       13.00      7.36 o 
  -3   7  10      314.39      323.38     31.22 o 
  -2   7  10       24.94       24.76      8.79 o 
  -1   7  10     1253.62     1562.20     25.19 o 
   0   7  10      261.96      257.52     27.83 o 
   1   7  10      472.88      511.23     26.67 o 
   2   7  10       24.75       22.97     12.32 o 
   3   7  10       98.87       98.46     21.68 o 
   4   7  10        1.21       14.28      9.82 o 
  -8   8  10       59.23       58.90     17.61 o 
  -7   8  10      255.93      201.80     41.07 o 
  -6   8  10       82.41       82.03     13.44 o 
  -5   8  10      195.05      189.74     21.53 o 
  -4   8  10        3.89       21.06     14.33 o 
  -3   8  10      138.96       91.14     13.99 o 
  -2   8  10       13.90        5.34     10.66 o 
  -1   8  10       26.40       16.89      8.72 o 
   0   8  10       31.20       31.66      9.38 o 
   1   8  10       20.27        5.50      9.95 o 
   2   8  10        1.55        9.34     14.77 o 
   3   8  10       21.21       13.63     11.36 o 
  -6   9  10       43.50       44.21      9.98 o 
  -5   9  10      153.11      123.77     23.08 o 
  -4   9  10       56.09       59.68     12.85 o 
  -3   9  10      282.03      237.18     33.83 o 
  -2   9  10       58.13       60.11     12.79 o 
  -1   9  10      313.27      284.90     43.94 o 
   0   9  10       55.22       41.63     11.74 o 
   1   9  10       49.17       35.91     16.79 o 
  -9   0  11      473.71      514.22     47.46 o 
  -7   0  11      122.11      142.12     39.28 o 
  -5   0  11     2184.44     2351.21     49.15 o 
  -3   0  11     1076.79     1111.01     49.36 o 
  -1   0  11      101.62      115.33     18.36 o 
   1   0  11     1431.19     1593.15     38.19 o 
   3   0  11      278.87      255.46     38.70 o 
   5   0  11        5.04       12.83     17.03 o 
   7   0  11       42.30       63.62     24.41 o 
 -12   1  11        8.93       27.25     18.65 o 
 -11   1  11       53.61       47.99     21.65 o 
 -10   1  11        3.15       23.51     14.52 o 
  -9   1  11        4.11       25.82     14.57 o 
  -8   1  11        3.24        1.26     18.81 o 
  -7   1  11       80.96       64.20     14.07 o 
  -6   1  11       15.05       15.05      4.69 o 
  -5   1  11        4.52        7.24      2.78 o 
  -4   1  11       39.18       30.69      5.89 o 
  -3   1  11     1199.04     1244.83     41.91 o 
  -2   1  11       27.83       25.01      7.24 o 
  -1   1  11       69.00       87.16      9.07 o 
   0   1  11      247.53      268.00     15.06 o 
   1   1  11      166.95      180.83     14.15 o 
   2   1  11      362.88      388.75     12.20 o 
   3   1  11      818.72      975.59     35.86 o 
   4   1  11      128.87      107.60     14.97 o 
   5   1  11      413.13      354.50     48.57 o 
   6   1  11       11.39       25.92     10.40 o 
   7   1  11       27.95       29.86     17.61 o 
 -12   2  11       12.59       25.24     15.13 o 
 -11   2  11      157.02      118.00     31.10 o 
 -10   2  11        0.60       25.57     24.15 o 
  -9   2  11      536.59      432.59     77.24 o 
  -8   2  11      128.71      120.54     26.62 o 
  -7   2  11       83.88       81.01     16.90 o 
  -6   2  11      101.98       74.25      9.49 o 
  -5   2  11     1624.04     1787.34     31.00 o 
  -4   2  11       37.66       31.51      7.52 o 
  -3   2  11      654.32      666.54     24.31 o 
  -2   2  11      159.22      204.05     24.61 o 
  -1   2  11       71.43       79.44     11.14 o 
   0   2  11      235.21      228.24     25.26 o 
   1   2  11      700.53      725.07     33.41 o 
   2   2  11      255.97      273.94     23.23 o 
   3   2  11       57.63       58.21     12.95 o 
   4   2  11      189.25      155.62     25.41 o 
   5   2  11      118.91       82.65     17.06 o 
   6   2  11       40.47       30.07     14.44 o 
   7   2  11       48.53       45.59     20.45 o 
 -12   3  11       84.38       69.06     21.36 o 
 -11   3  11       18.40       30.25     17.27 o 
 -10   3  11      138.93      149.43     29.97 o 
  -9   3  11       38.78       30.50     17.26 o 
  -8   3  11      312.78      339.82     35.14 o 
  -7   3  11       95.57      105.91     20.20 o 
  -6   3  11      313.68      342.60     11.00 o 
  -5   3  11       72.20       59.28     11.89 o 
  -4   3  11      265.29      268.96     25.41 o 
  -3   3  11      466.47      469.11     25.10 o 
  -2   3  11      464.22      460.22     29.21 o 
  -1   3  11      487.68      532.02     23.90 o 
   0   3  11       61.28       44.69      7.58 o 
   1   3  11     1013.12     1211.96     26.10 o 
   2   3  11       19.90       16.64      9.05 o 
   3   3  11      597.45      766.54     44.62 o 
   4   3  11        0.31      -13.62      9.08 o 
   5   3  11      146.89      141.00     27.58 o 
   6   3  11      102.22       69.21     23.68 o 
   7   3  11       32.90       37.02     14.77 o 
 -11   4  11       14.17        4.48     34.41 o 
 -10   4  11        3.59      -10.37     17.34 o 
  -9   4  11      256.07      203.71     49.39 o 
  -8   4  11        0.69       -1.71     11.94 o 
  -7   4  11      460.38      531.82     20.99 o 
  -6   4  11       17.85       11.70      6.66 o 
  -5   4  11      618.40      716.46     40.06 o 
  -4   4  11       18.09       20.88      7.40 o 
  -3   4  11      156.33      169.46     20.89 o 
  -2   4  11      106.56       95.88     13.95 o 
  -1   4  11       53.41       42.97      9.14 o 
   0   4  11       55.39       59.23      7.45 o 
   1   4  11       31.21       17.46      6.84 o 
   2   4  11      268.23      236.67     32.05 o 
   3   4  11        1.21        3.38      8.50 o 
   4   4  11      189.21      174.71     30.79 o 
   5   4  11        3.41       13.32     15.83 o 
   6   4  11       36.58       32.81     15.05 o 
 -11   5  11       21.74       22.11     20.96 o 
 -10   5  11       52.09       41.25     18.88 o 
  -9   5  11       20.81       26.20      9.26 o 
  -8   5  11        7.53       15.90      7.94 o 
  -7   5  11       21.00       21.28      6.27 o 
  -6   5  11      129.18      137.36     16.38 o 
  -5   5  11      251.34      254.07     20.71 o 
  -4   5  11      580.96      632.45     27.94 o 
  -3   5  11      338.06      370.39     38.76 o 
  -2   5  11      126.02      106.54     14.40 o 
  -1   5  11      360.15      370.64     28.26 o 
   0   5  11      221.84      240.13     24.16 o 
   1   5  11      693.33      820.01     15.74 o 
   2   5  11      269.01      223.30     31.15 o 
   3   5  11      216.40      166.24     23.92 o 
   4   5  11        1.78       19.63     10.34 o 
   5   5  11       54.98       50.31     17.99 o 
 -10   6  11      120.76       84.70     29.73 o 
  -9   6  11      111.22      104.84     25.58 o 
  -8   6  11      114.70      114.75     22.82 o 
  -7   6  11        7.57       12.35      7.67 o 
  -6   6  11      312.75      262.54     35.05 o 
  -5   6  11      187.55      196.40     21.99 o 
  -4   6  11       38.51       39.59      8.34 o 
  -3   6  11       30.70       26.51      9.14 o 
  -2   6  11      164.34      152.26     23.58 o 
  -1   6  11        1.54        3.09      8.78 o 
   0   6  11       36.95       25.63      7.21 o 
   1   6  11       57.73       48.39      7.48 o 
   2   6  11      179.93      157.97     25.59 o 
   3   6  11       79.58       34.99     20.67 o 
   4   6  11      183.61      156.99     32.76 o 
   5   6  11       20.13       24.66     16.42 o 
  -9   7  11       23.68       21.72      8.94 o 
  -8   7  11      135.60      111.26     37.93 o 
  -7   7  11        1.55        4.60     13.19 o 
  -6   7  11      286.48      281.87     40.24 o 
  -5   7  11        4.18        5.73     12.33 o 
  -4   7  11      243.59      223.53     29.75 o 
  -3   7  11      159.55      167.35     22.37 o 
  -2   7  11       95.25       81.71     13.19 o 
  -1   7  11        4.19       -6.07     10.51 o 
   0   7  11       22.17       24.96      8.20 o 
   1   7  11        6.11       12.67      6.49 o 
   2   7  11        0.18        4.39     16.85 o 
   3   7  11       22.52       28.73     11.61 o 
   4   7  11       15.43       12.75     14.78 o 
  -7   8  11        2.84       -0.90     14.17 o 
  -6   8  11        0.84        2.53      9.50 o 
  -5   8  11       26.60       29.57      9.25 o 
  -4   8  11       46.56       42.61     11.31 o 
  -3   8  11        0.51        4.23     13.25 o 
  -2   8  11      162.56      156.91     22.69 o 
  -1   8  11        8.51        2.86     11.43 o 
   0   8  11      182.05      171.28     26.29 o 
   1   8  11        0.53        5.76     10.65 o 
   2   8  11      218.86      192.72     38.62 o 
  -5   9  11       20.97       16.95     10.56 o 
  -4   9  11      241.20      200.54     34.68 o 
  -3   9  11       70.50       44.25     11.23 o 
  -2   9  11      105.66       89.41     19.22 o 
  -1   9  11        1.30       -1.62     12.66 o 
 -12   0  12       78.92       43.16     40.71 o 
 -10   0  12      152.17      148.40     43.05 o 
  -8   0  12      209.24      234.53     62.64 o 
  -6   0  12      110.31       83.12     27.33 o 
  -4   0  12       16.18       34.99     12.23 o 
  -2   0  12      693.06      746.32     34.71 o 
   0   0  12     1581.38     1853.66     41.31 o 
   2   0  12      211.70      236.93     35.40 o 
   4   0  12      104.78       96.48     39.20 o 
   6   0  12       67.48       52.00     21.00 o 
 -12   1  12        0.80        8.94     26.48 o 
 -11   1  12       30.18       28.00     39.33 o 
 -10   1  12       19.63       22.63     38.07 o 
  -9   1  12        0.43        5.39     28.74 o 
  -8   1  12      112.24       95.15     53.21 o 
  -7   1  12       42.16       28.18      7.34 o 
  -6   1  12     1724.69     1992.30     65.58 o 
  -5   1  12       20.79       14.70      5.65 o 
  -4   1  12     1308.82     1550.20     63.88 o 
  -3   1  12      227.97      203.24     24.98 o 
  -2   1  12     1305.84     1510.40     71.17 o 
  -1   1  12      128.18      104.52     15.23 o 
   0   1  12      645.26      775.67     17.98 o 
   1   1  12      227.57      208.04     12.38 o 
   2   1  12       63.26       51.25     14.92 o 
   3   1  12        1.07       17.81     13.64 o 
   4   1  12      138.12      138.91     22.18 o 
   5   1  12       27.42       14.46     12.60 o 
   6   1  12        3.54      -17.81     20.40 o 
 -12   2  12      254.74      180.77     53.55 o 
 -11   2  12        3.64        9.39     11.78 o 
 -10   2  12      272.75      197.93     49.50 o 
  -9   2  12        3.54       36.76     20.86 o 
  -8   2  12      481.99      417.44     78.20 o 
  -7   2  12       32.05       29.19      9.75 o 
  -6   2  12      541.66      559.69     19.04 o 
  -5   2  12        1.91        2.01      4.51 o 
  -4   2  12        0.29       22.11      7.19 o 
  -3   2  12      193.95      194.87     23.43 o 
  -2   2  12       24.55       36.41     12.92 o 
  -1   2  12       64.32       43.89      9.26 o 
   0   2  12      222.47      164.93     40.10 o 
   1   2  12       76.63       44.08     17.01 o 
   2   2  12      464.07      573.10     51.09 o 
   3   2  12      103.54       88.77     19.19 o 
   4   2  12      103.95       98.20     20.03 o 
   5   2  12       26.60       31.07     15.30 o 
   6   2  12      129.77      107.84     30.40 o 
 -12   3  12        1.08        5.69     13.38 o 
 -11   3  12       79.86       62.21     15.93 o 
 -10   3  12      220.04      181.63     41.48 o 
  -9   3  12      236.35      217.19     35.78 o 
  -8   3  12      100.55       64.55     26.66 o 
  -7   3  12      175.65      159.15     17.30 o 
  -6   3  12      637.17      664.42     30.98 o 
  -5   3  12      166.45      133.16     20.08 o 
  -4   3  12      808.85      888.98     28.05 o 
  -3   3  12      174.70      171.45     25.25 o 
  -2   3  12      913.57     1104.27     31.25 o 
  -1   3  12       11.39       12.22      6.62 o 
   0   3  12      534.01      603.61     27.53 o 
   1   3  12       41.51       35.89     10.18 o 
   2   3  12        7.23        0.12     10.58 o 
   3   3  12        1.22        1.32      8.89 o 
   4   3  12       10.24       16.66      9.18 o 
   5   3  12       54.31       59.13     18.98 o 
   6   3  12        3.65       -1.01     15.68 o 
 -11   4  12        3.13      -19.65     24.16 o 
 -10   4  12       12.81       14.58     28.18 o 
  -9   4  12       23.83       27.08     19.73 o 
  -8   4  12       14.62       14.99     11.09 o 
  -7   4  12      187.34      164.83     24.84 o 
  -6   4  12       30.16       21.73      5.05 o 
  -5   4  12      313.72      311.47     17.18 o 
  -4   4  12        3.26        3.00      7.90 o 
  -3   4  12      421.41      496.23     38.61 o 
  -2   4  12       35.60       32.71      9.38 o 
  -1   4  12      324.18      351.15     40.44 o 
   0   4  12      113.28      103.52     15.64 o 
   1   4  12       90.87       82.89     13.66 o 
   2   4  12       63.64       63.47      9.88 o 
   3   4  12       20.74       15.95     10.67 o 
   4   4  12       10.86       20.05     12.57 o 
   5   4  12        8.34       30.54     17.70 o 
 -10   5  12       54.77       60.96     23.48 o 
  -9   5  12       71.46       74.78     24.70 o 
  -8   5  12        4.32       17.24     10.63 o 
  -7   5  12      237.46      216.67     29.63 o 
  -6   5  12      167.95      134.05     21.82 o 
  -5   5  12       74.65       90.29     12.62 o 
  -4   5  12      207.53      205.46     26.26 o 
  -3   5  12        0.20       19.06      7.46 o 
  -2   5  12      233.03      214.37     30.65 o 
  -1   5  12      124.71       94.12     12.97 o 
   0   5  12      160.21      145.26     19.79 o 
   1   5  12      241.79      207.08     29.28 o 
   2   5  12        4.59       -0.17     10.33 o 
   3   5  12       22.36       26.18     16.86 o 
   4   5  12        4.70       26.67     13.46 o 
   5   5  12       12.70       34.07     15.65 o 
 -10   6  12       15.30       20.65     16.24 o 
  -9   6  12        8.09       12.34     17.75 o 
  -8   6  12        5.21       10.55      8.93 o 
  -7   6  12      204.57      180.13     33.83 o 
  -6   6  12       36.17       27.77      9.60 o 
  -5   6  12      659.50      775.38     46.38 o 
  -4   6  12       17.35       22.66      9.19 o 
  -3   6  12      676.77      786.42     27.18 o 
  -2   6  12       14.85       16.03      7.02 o 
  -1   6  12      344.57      389.03     24.32 o 
   0   6  12       48.66       47.38     11.45 o 
   1   6  12      276.87      250.02     44.82 o 
   2   6  12       93.70       87.27     20.49 o 
   3   6  12       98.88       92.12     17.15 o 
   4   6  12       23.01       13.82     16.41 o 
  -8   7  12       42.80       42.27     16.70 o 
  -7   7  12      178.43      131.92     40.71 o 
  -6   7  12      237.47      193.09     27.17 o 
  -5   7  12       29.05       44.13     11.23 o 
  -4   7  12       73.44       63.65     10.18 o 
  -3   7  12       17.22       21.92      8.31 o 
  -2   7  12        7.97       23.61      8.39 o 
  -1   7  12        3.40       15.09      6.84 o 
   0   7  12       53.68       53.00     14.09 o 
   1   7  12       29.19       12.82     12.17 o 
   2   7  12       33.80       43.44     12.92 o 
   3   7  12       56.88       48.82     17.63 o 
  -7   8  12       85.11       53.03     17.41 o 
  -6   8  12       13.19        5.39     10.91 o 
  -5   8  12      155.40      141.97     24.33 o 
  -4   8  12       27.43       37.50      8.90 o 
  -3   8  12      224.27      208.92     29.96 o 
  -2   8  12       24.03       26.54      8.00 o 
  -1   8  12      188.23      168.39     27.54 o 
   0   8  12       38.16       28.66     10.47 o 
   1   8  12      125.41       95.59     20.48 o 
 -11   0  13       61.92       38.99     24.50 o 
  -9   0  13        0.02      -23.56     46.96 o 
  -7   0  13      142.02      120.45     21.59 o 
  -5   0  13       59.62       38.36     14.39 o 
  -3   0  13      362.61      557.04     90.39 o 
  -1   0  13     1590.55     1996.08     91.62 o 
   1   0  13     1296.10     1606.20     38.07 o 
   3   0  13      188.46      218.38     31.77 o 
   5   0  13       15.98        4.39     26.29 o 
 -12   1  13        0.18       14.68     12.79 o 
 -11   1  13       86.15       56.98     30.86 o 
 -10   1  13        0.99        7.48     22.69 o 
  -9   1  13      318.61      327.99     96.49 o 
  -8   1  13       16.22       22.99     17.33 o 
  -7   1  13      581.84      648.68     29.23 o 
  -6   1  13        0.02        1.82      6.37 o 
  -5   1  13      117.80       99.65     15.93 o 
  -4   1  13        1.23        2.44     10.50 o 
  -3   1  13      454.73      518.00     35.97 o 
  -2   1  13        7.45      -10.92     12.21 o 
  -1   1  13     1007.03     1131.43     29.52 o 
   0   1  13      244.58      268.19     28.11 o 
   1   1  13       14.59        6.92      6.47 o 
   2   1  13      127.88      117.91     17.04 o 
   3   1  13       88.86      100.30     16.99 o 
   4   1  13       19.60       26.39     15.93 o 
   5   1  13       24.82       18.21     11.15 o 
   6   1  13        7.05       19.87     17.05 o 
 -12   2  13        2.35       -4.56     16.45 o 
 -11   2  13        7.13       27.53     14.19 o 
 -10   2  13        0.64       10.05     17.37 o 
  -9   2  13        0.23       13.51     11.32 o 
  -8   2  13        1.79       -9.03     26.87 o 
  -7   2  13       78.30       91.27     16.33 o 
  -6   2  13       39.10       32.73      8.00 o 
  -5   2  13      104.66      112.24     13.00 o 
  -4   2  13      373.45      430.57     33.88 o 
  -3   2  13       11.24        5.15      8.95 o 
  -2   2  13      105.04       79.77     18.55 o 
  -1   2  13      188.08      185.53     27.56 o 
   0   2  13       21.08       35.56     11.38 o 
   1   2  13      307.70      386.91     24.83 o 
   2   2  13       12.52       -3.36     13.09 o 
   3   2  13       74.65       94.21     21.43 o 
   4   2  13        1.24        5.42     12.96 o 
   5   2  13       42.77       34.42     13.55 o 
 -11   3  13       36.05        8.21     20.64 o 
 -10   3  13        1.90       12.21     14.07 o 
  -9   3  13       54.49       38.35     24.51 o 
  -8   3  13       20.70       18.29     16.13 o 
  -7   3  13      139.63      115.16     22.85 o 
  -6   3  13        4.45        7.98     13.93 o 
  -5   3  13      133.91      121.11     17.70 o 
  -4   3  13       29.62       40.58     10.04 o 
  -3   3  13       89.61       66.63     11.81 o 
  -2   3  13       69.45       60.43     11.41 o 
  -1   3  13        5.38        1.91      8.31 o 
   0   3  13       46.90       52.88     11.26 o 
   1   3  13       19.49       11.21      8.17 o 
   2   3  13       82.02       79.07     15.37 o 
   3   3  13        0.67        1.58     10.79 o 
   4   3  13       14.91       29.00      9.78 o 
   5   3  13       21.94       44.42     18.36 o 
 -11   4  13       30.11       28.19     16.44 o 
 -10   4  13       40.23       30.39     16.16 o 
  -9   4  13       18.92       31.92     17.41 o 
  -8   4  13      163.08      146.39     25.18 o 
  -7   4  13      123.26       98.76     18.82 o 
  -6   4  13      126.17      117.71     17.17 o 
  -5   4  13       92.51       59.53     19.40 o 
  -4   4  13      147.05      161.72     21.31 o 
  -3   4  13      562.95      597.88     26.53 o 
  -2   4  13      142.98      105.76     13.66 o 
  -1   4  13      442.50      398.33     19.29 o 
   0   4  13       93.78       64.14     12.30 o 
   1   4  13      341.10      330.34     45.36 o 
   2   4  13        5.35        7.77     10.32 o 
   3   4  13      296.23      260.64     40.96 o 
   4   4  13       28.15       29.88     19.61 o 
 -10   5  13        2.73       14.86     14.81 o 
  -9   5  13       37.06       30.33     21.50 o 
  -8   5  13       13.74        3.44     11.68 o 
  -7   5  13       36.22       31.64     11.12 o 
  -6   5  13       17.76        2.85      8.47 o 
  -5   5  13       35.99       41.30      8.46 o 
  -4   5  13        8.99       23.61     10.45 o 
  -3   5  13        5.12        9.71     11.09 o 
  -2   5  13       76.46       81.42     11.48 o 
  -1   5  13       28.28       20.73      8.56 o 
   0   5  13      590.76      691.07     58.82 o 
   1   5  13       27.20       33.14     11.69 o 
   2   5  13      113.95       81.36     14.77 o 
   3   5  13        6.66        9.83     14.91 o 
   4   5  13       39.57       43.72     22.44 o 
  -9   6  13       21.72       40.03     14.74 o 
  -8   6  13      157.41      144.60     28.91 o 
  -7   6  13       56.01       46.87     13.77 o 
  -6   6  13       50.80       60.21     12.21 o 
  -5   6  13       79.25       73.26     15.65 o 
  -4   6  13       45.97       39.77      9.74 o 
  -3   6  13       66.86       61.17     10.48 o 
  -2   6  13      185.09      159.27     19.22 o 
  -1   6  13       75.52       63.52     11.92 o 
   0   6  13       57.79       57.30     11.74 o 
   1   6  13        6.79        7.77      9.54 o 
   2   6  13       29.52       22.35     14.64 o 
   3   6  13        2.52        6.43     17.73 o 
  -8   7  13        1.06        9.33     11.58 o 
  -7   7  13       44.48       52.26     15.29 o 
  -6   7  13       21.41       26.05     14.28 o 
  -5   7  13       16.43       22.53      7.76 o 
  -4   7  13       61.26       50.03     13.76 o 
  -3   7  13        9.42       15.81      9.01 o 
  -2   7  13       53.86       60.68     13.53 o 
  -1   7  13        5.54        9.76      9.36 o 
   0   7  13      125.01      101.17     17.60 o 
   1   7  13       14.00       16.94     12.74 o 
  -5   8  13       48.92       27.94     11.22 o 
  -4   8  13      107.60       75.85     17.18 o 
  -3   8  13        9.16       21.02     10.79 o 
  -2   8  13        5.87       11.10      7.97 o 
  -1   8  13       10.91       30.75     13.25 o 
 -10   0  14       24.12       46.84     42.18 o 
  -8   0  14      171.79      179.46     57.06 o 
  -6   0  14      147.70      150.00     36.97 o 
  -4   0  14      242.62      223.12     44.95 o 
  -2   0  14       46.02       55.65     15.36 o 
   0   0  14       81.15      102.16     23.22 o 
   2   0  14      203.64      224.22     38.93 o 
   4   0  14        0.09       -0.27     20.06 o 
 -11   1  14        7.42       -2.70     18.98 o 
 -10   1  14       49.71       34.98     27.04 o 
  -9   1  14        4.15      -17.56     25.92 o 
  -8   1  14       36.35      -16.94     32.22 o 
  -7   1  14       37.07       36.86     14.83 o 
  -6   1  14       70.06       63.52     13.93 o 
  -5   1  14        9.95       20.17      7.39 o 
  -4   1  14      180.69      151.33     22.57 o 
  -3   1  14       11.65       23.00      9.26 o 
  -2   1  14      268.61      236.88     34.75 o 
  -1   1  14       36.10       24.93     12.57 o 
   0   1  14      335.99      371.36     50.15 o 
   1   1  14       21.99       19.98     15.23 o 
   2   1  14      297.68      326.83     47.07 o 
   3   1  14       20.67       22.30     10.43 o 
   4   1  14      107.76       99.58     22.50 o 
   5   1  14        2.98       -7.59     12.14 o 
 -11   2  14       27.89       19.95     16.54 o 
 -10   2  14       44.78       33.63     19.10 o 
  -9   2  14      167.25      183.59     44.82 o 
  -8   2  14      756.61      910.27    118.01 o 
  -7   2  14       94.86       71.07     15.93 o 
  -6   2  14      870.78     1023.03     33.06 o 
  -5   2  14        6.84        8.29      7.85 o 
  -4   2  14      707.30      815.46     38.14 o 
  -3   2  14       12.69        7.88     10.50 o 
  -2   2  14      480.56      537.36     67.45 o 
  -1   2  14        0.15       -2.50     14.32 o 
   0   2  14        9.57       27.99      6.92 o 
   1   2  14        9.20       -1.88      6.15 o 
   2   2  14       18.68       19.10      9.37 o 
   3   2  14       28.48       33.04     11.07 o 
   4   2  14        9.61       16.82      8.37 o 
 -11   3  14       14.68      -12.87     26.66 o 
 -10   3  14       74.68       79.62     21.30 o 
  -9   3  14       10.90        4.84     13.67 o 
  -8   3  14      300.46      288.56     64.28 o 
  -7   3  14      102.63       84.97     15.50 o 
  -6   3  14        6.16        4.02     10.80 o 
  -5   3  14      211.06      192.75     27.72 o 
  -4   3  14       13.29       13.68      5.22 o 
  -3   3  14       22.66       21.68      9.49 o 
  -2   3  14      107.55       93.15     20.06 o 
  -1   3  14       14.43       19.13     12.98 o 
   0   3  14       79.70       75.03     12.44 o 
   1   3  14       27.81       34.34      8.56 o 
   2   3  14       13.44       23.96     10.67 o 
   3   3  14        2.08        1.88     11.29 o 
   4   3  14      110.69      115.06     32.19 o 
 -10   4  14        8.12        8.93     32.70 o 
  -9   4  14       56.93       51.27     21.78 o 
  -8   4  14      108.07       79.21     33.90 o 
  -7   4  14       48.27       41.36     11.12 o 
  -6   4  14      124.93       79.24     16.65 o 
  -5   4  14        0.41       16.11      7.48 o 
  -4   4  14      159.39      141.08     22.44 o 
  -3   4  14       30.65        4.67      8.58 o 
  -2   4  14      145.63      143.57     20.91 o 
  -1   4  14        8.59       -0.04      9.85 o 
   0   4  14       47.59       38.84     15.27 o 
   1   4  14       10.30       14.39     10.07 o 
   2   4  14       74.98       54.07     14.99 o 
   3   4  14       49.32       42.71     15.99 o 
  -9   5  14       17.69       -9.27     25.11 o 
  -8   5  14       57.99       75.20     20.33 o 
  -7   5  14      205.31      191.43     30.67 o 
  -6   5  14        0.17        9.29     11.60 o 
  -5   5  14      188.07      163.79     26.08 o 
  -4   5  14        6.40        0.96     11.93 o 
  -3   5  14      118.77       99.32     17.30 o 
  -2   5  14       22.36       35.08     10.25 o 
  -1   5  14       96.25      116.88     18.16 o 
   0   5  14       10.52       13.71     10.74 o 
   1   5  14       15.62       14.92     10.84 o 
   2   5  14       10.26       31.92     10.88 o 
   3   5  14       15.02        9.94     11.93 o 
  -8   6  14       92.73       64.70     19.92 o 
  -7   6  14        1.22        4.33     13.61 o 
  -6   6  14       78.10       73.38     25.44 o 
  -5   6  14        0.32        7.43      8.99 o 
  -4   6  14       99.39       96.43     17.02 o 
  -3   6  14        3.44       19.94     10.68 o 
  -2   6  14       82.42       74.82     12.70 o 
  -1   6  14      114.24       97.04     20.73 o 
   0   6  14       19.64        7.30     15.06 o 
   1   6  14      117.36       94.55     26.06 o 
   2   6  14        1.48       14.49     13.28 o 
  -7   7  14      110.17       67.57     18.12 o 
  -6   7  14       45.99       31.68     16.58 o 
  -5   7  14      236.70      174.21     29.92 o 
  -4   7  14       15.20       19.09      6.71 o 
  -3   7  14      195.03      174.72     29.07 o 
  -2   7  14      108.13       95.33     18.61 o 
  -1   7  14      144.54      131.11     23.30 o 
   0   7  14      121.25      109.05     27.84 o 
 -11   0  15      112.55       72.72     50.92 o 
  -9   0  15      166.30      149.60     66.37 o 
  -7   0  15      143.07       69.34     34.19 o 
  -5   0  15      517.25      528.91     58.58 o 
  -3   0  15        3.56       11.47     16.01 o 
  -1   0  15       53.92       11.16     21.59 o 
   1   0  15        9.34       11.96     18.65 o 
   3   0  15       25.94       36.65     15.83 o 
 -11   1  15        0.04      -24.32     31.56 o 
 -10   1  15        1.08       -7.18     25.34 o 
  -9   1  15       30.78       32.72     24.10 o 
  -8   1  15        0.26       22.27     40.20 o 
  -7   1  15       18.31        8.33      4.83 o 
  -6   1  15        1.28       -0.87      7.29 o 
  -5   1  15       90.23       71.76     12.57 o 
  -4   1  15        3.37        5.61     10.95 o 
  -3   1  15      556.65      702.10     45.13 o 
  -2   1  15       16.00        6.99     16.28 o 
  -1   1  15      123.70      133.33     21.36 o 
   0   1  15        3.15        1.83      9.30 o 
   1   1  15       45.51       44.70     15.15 o 
   2   1  15        1.36        2.35     15.19 o 
   3   1  15       45.87       55.65     15.21 o 
   4   1  15        8.33       13.12     10.10 o 
 -11   2  15       24.65       30.54     26.64 o 
 -10   2  15        2.12        1.95     18.81 o 
  -9   2  15       61.04       40.86     25.58 o 
  -8   2  15       20.45       -2.59     31.46 o 
  -7   2  15        5.18        6.57      5.02 o 
  -6   2  15       75.86       72.51     14.08 o 
  -5   2  15      434.62      409.85     43.24 o 
  -4   2  15       91.11       92.72     17.49 o 
  -3   2  15      125.90      108.90     15.94 o 
  -2   2  15       34.54       43.53     10.46 o 
  -1   2  15        3.98       14.27     11.98 o 
   0   2  15       64.51       61.88     11.72 o 
   1   2  15        7.32       11.65     11.19 o 
   2   2  15       76.11       75.18     14.78 o 
   3   2  15       26.44       45.94      9.15 o 
 -10   3  15       20.21       21.18     16.78 o 
  -9   3  15       84.28       61.27     21.29 o 
  -8   3  15       57.79       38.39     14.70 o 
  -7   3  15       65.28       42.89     12.14 o 
  -6   3  15      273.90      280.80     26.51 o 
  -5   3  15      185.13      168.01     28.72 o 
  -4   3  15      139.10      108.01     18.82 o 
  -3   3  15      213.63      214.88     35.84 o 
  -2   3  15       75.12       81.09     13.96 o 
  -1   3  15      158.03      137.86     22.14 o 
   0   3  15        1.40        4.41      8.32 o 
   1   3  15      178.09      158.88     28.76 o 
   2   3  15       32.35       14.68     10.12 o 
   3   3  15       38.42       49.85     14.78 o 
 -10   4  15        0.02       10.74     17.71 o 
  -9   4  15       22.47       28.56     16.40 o 
  -8   4  15        0.30       15.20     14.31 o 
  -7   4  15        1.09      -12.66     14.35 o 
  -6   4  15        1.95       16.06      8.76 o 
  -5   4  15        0.68       14.63     13.84 o 
  -4   4  15       93.73       87.90     18.94 o 
  -3   4  15       65.00       52.68     11.45 o 
  -2   4  15      130.69      113.85     18.97 o 
  -1   4  15       25.91       18.18      9.65 o 
   0   4  15       36.89       42.80      8.69 o 
   1   4  15       79.25       52.81     16.50 o 
   2   4  15       36.91       47.38     14.68 o 
  -9   5  15       61.49       35.47     18.75 o 
  -8   5  15       17.52       35.06     14.42 o 
  -7   5  15       78.22       52.36     13.70 o 
  -6   5  15       38.70       38.66     12.36 o 
  -5   5  15      184.69      161.08     31.75 o 
  -4   5  15       61.05       37.81     17.39 o 
  -3   5  15       79.71       71.79     14.80 o 
  -2   5  15        2.13       10.86      9.98 o 
  -1   5  15       78.76       58.84     13.07 o 
   0   5  15        0.33       11.87     11.75 o 
   1   5  15      182.71      131.67     44.16 o 
  -7   6  15       20.58       30.75     11.54 o 
  -6   6  15        9.73        7.19     12.58 o 
  -5   6  15        2.16       11.33      8.91 o 
  -4   6  15       48.80       33.61     10.76 o 
  -3   6  15        0.11       14.38      8.63 o 
  -2   6  15      156.48      119.99     24.82 o 
  -1   6  15        0.93       14.42     10.90 o 
   0   6  15        4.92        7.49      9.91 o 
  -4   7  15       26.86       27.36     10.80 o 
  -3   7  15       11.26       14.02     12.96 o 
 -10   0  16        9.17       16.83     31.19 o 
  -8   0  16       10.83        1.35     21.88 o 
  -6   0  16      115.10       77.91     27.58 o 
  -4   0  16      108.57       81.16     28.25 o 
  -2   0  16      187.54      164.22     37.28 o 
   0   0  16      326.51      362.41     78.30 o 
   2   0  16       78.90       47.75     27.38 o 
 -10   1  16       44.29       57.58     28.47 o 
  -9   1  16        3.61       44.73     31.69 o 
  -8   1  16       70.03       68.18     33.53 o 
  -7   1  16       18.48      -23.04     33.99 o 
  -6   1  16      300.94      329.08     29.62 o 
  -5   1  16       10.99       15.94      9.39 o 
  -4   1  16       87.10       80.54     18.00 o 
  -3   1  16       60.16       49.76     12.44 o 
  -2   1  16       79.94       69.69     15.76 o 
  -1   1  16       28.17       27.48     13.82 o 
   0   1  16       16.35       21.98     15.56 o 
   1   1  16        3.22        9.08     15.40 o 
   2   1  16        0.06       18.52     10.05 o 
 -10   2  16        2.97       13.53     15.00 o 
  -9   2  16       30.15       48.42     20.86 o 
  -8   2  16       11.49       35.03     21.78 o 
  -7   2  16        1.14       33.66     20.00 o 
  -6   2  16       27.54       15.43     19.85 o 
  -5   2  16        3.14        5.00      8.31 o 
  -4   2  16       75.30       79.71     14.99 o 
  -3   2  16       35.07       20.10      9.81 o 
  -2   2  16      116.41       94.39     20.13 o 
  -1   2  16       18.45       16.67      9.39 o 
   0   2  16       96.03       93.01     22.81 o 
   1   2  16        3.38       14.16     10.63 o 
   2   2  16       80.03       60.78     16.12 o 
  -9   3  16        2.36       14.22     21.74 o 
  -8   3  16      142.20       91.59     28.25 o 
  -7   3  16        8.86       11.56     16.01 o 
  -6   3  16      132.18       87.78     22.21 o 
  -5   3  16        0.06      -12.48     20.79 o 
  -4   3  16       39.31       46.39     10.77 o 
  -3   3  16        8.57        5.11     10.84 o 
  -2   3  16       63.98       59.86     15.76 o 
  -1   3  16       13.86       13.39      7.61 o 
   0   3  16       12.65       19.79      9.69 o 
   1   3  16       11.65        5.38     15.50 o 
   2   3  16       54.50       28.87     11.94 o 
  -9   4  16       35.47        8.06     20.81 o 
  -8   4  16       12.94        4.61     19.87 o 
  -7   4  16       48.22       45.15     16.11 o 
  -6   4  16        2.56       -3.50     17.10 o 
  -5   4  16       37.95       41.73      8.40 o 
  -4   4  16       13.47       17.00      8.64 o 
  -3   4  16       69.97       50.23     12.76 o 
  -2   4  16       41.23       41.26     13.31 o 
  -1   4  16       25.99       22.98      9.40 o 
   0   4  16       53.53       47.01     15.77 o 
   1   4  16        0.49      -10.06     18.66 o 
  -7   5  16       13.69        4.50     19.73 o 
  -6   5  16       80.84       54.91     12.67 o 
  -5   5  16        6.72       -0.50      8.86 o 
  -4   5  16        8.04       11.95      9.75 o 
  -3   5  16       23.06       15.36     13.87 o 
  -2   5  16        8.97        9.79     10.35 o 
  -1   5  16       41.34       54.93     12.30 o 
   0   5  16        1.11       -1.74     12.55 o 
  -5   6  16      180.12      134.58     39.15 o 
  -4   6  16       52.01       18.76     11.44 o 
  -3   6  16       82.88       64.68     13.79 o 
  -2   6  16       21.06       25.88     11.27 o 
  -9   0  17        7.34       27.66     44.62 o 
  -7   0  17      105.64       82.33     55.38 o 
  -5   0  17       32.13       26.19     14.32 o 
  -3   0  17       44.31       43.29     28.42 o 
  -1   0  17      141.15      139.05     41.69 o 
   1   0  17       23.05       20.78     14.32 o 
  -9   1  17       79.60       68.21     28.49 o 
  -8   1  17       25.78       39.92     41.63 o 
  -7   1  17      128.31       69.21     31.94 o 
  -6   1  17       10.15        3.93     13.10 o 
  -5   1  17        0.88       15.55      6.92 o 
  -4   1  17        0.09       14.50      7.90 o 
  -3   1  17        0.04       -1.76     12.04 o 
  -2   1  17        2.15       -0.22     13.63 o 
  -1   1  17        8.28       22.91      7.96 o 
   0   1  17        3.22        6.13     10.96 o 
   1   1  17       36.99       43.28     11.16 o 
  -9   2  17       22.62       20.13     24.55 o 
  -8   2  17        0.20       31.07     40.37 o 
  -7   2  17       83.84       88.26     36.23 o 
  -6   2  17        0.28        2.23     16.17 o 
  -5   2  17      140.15       77.61     19.10 o 
  -4   2  17       17.58       25.21      8.62 o 
  -3   2  17       40.19       47.93     12.94 o 
  -2   2  17        2.15        6.37     14.82 o 
  -1   2  17       43.04       32.38     12.57 o 
   0   2  17       35.22       38.69     12.61 o 
   1   2  17       61.26       58.92     15.25 o 
  -8   3  17       31.92       33.68     28.24 o 
  -7   3  17        3.58      -23.89     38.29 o 
  -6   3  17       59.38       43.60     17.90 o 
  -5   3  17        0.06       -1.21      8.63 o 
  -4   3  17       42.97       24.37     16.65 o 
  -3   3  17        0.42       17.96     11.34 o 
  -2   3  17       49.55       36.70     12.88 o 
  -1   3  17        2.25       13.54     14.26 o 
   0   3  17        5.51       -0.19     13.39 o 
  -7   4  17       19.22       15.18     19.95 o 
  -6   4  17       23.91       11.07     11.47 o 
  -5   4  17       26.51       25.32      6.79 o 
  -4   4  17       10.68       14.31     12.76 o 
  -3   4  17      105.45       80.72     23.43 o 
  -2   4  17        2.44        9.11      9.95 o 
  -1   4  17       49.87       64.07     17.46 o 
  -5   5  17        5.35       19.71     12.93 o 
  -4   5  17       17.41        8.33     14.94 o 
  -3   5  17       11.73       14.96     10.07 o 
  -8   0  18       34.61       -7.89     45.39 o 
  -6   0  18        5.05       33.80     39.11 o 
  -4   0  18       47.92       57.17     18.78 o 
  -2   0  18        7.81       16.37     14.77 o 
   0   0  18        8.96       19.85     15.59 o 
  -8   1  18       25.04        8.08     34.75 o 
  -7   1  18       41.74       24.37     28.10 o 
  -6   1  18       85.93       64.44     39.21 o 
  -5   1  18        8.08        4.72     11.12 o 
  -4   1  18       84.25       60.25     19.39 o 
  -3   1  18        1.25        9.66      8.39 o 
  -2   1  18      128.55      113.54     24.84 o 
  -1   1  18       30.38       18.70     10.86 o 
  -8   2  18      120.75       72.86     36.74 o 
  -7   2  18       15.25        5.61     26.24 o 
  -6   2  18       82.73       68.61     32.58 o 
  -5   2  18        2.05       -8.45     14.34 o 
  -4   2  18       39.78       26.93     11.98 o 
  -3   2  18        7.71       15.52     10.77 o 
  -2   2  18        4.07        2.03     16.39 o 
  -1   2  18       16.66        4.80     14.61 o 
  -7   3  18       22.12       -2.64     52.02 o 
  -6   3  18        9.31       36.75     30.03 o 
  -5   3  18       34.39       36.06     12.29 o 
  -4   3  18       28.42       24.49      9.23 o 
  -3   3  18        6.48        7.26     10.67 o 
  -2   3  18       28.74       33.25     13.86 o 
  -5   0  19       45.50       48.10     32.19 o 
  -3   0  19        0.87        9.01     16.70 o 
  -5   1  19       12.66       41.01     17.82 o 
  -4   1  19        3.25       18.12      8.79 o 
                                                 
